# Supplementary material for: KLF4 orchestrates a Ccl2+ fibroblast-mediated inflammatory network driving preterm birth
Source: Front Med (Lausanne). 2026 Jan 30;12:1700275. doi: 10.3389/fmed.2025.1700275 (PMC12901397; doi:10.3389/fmed.2025.1700275)
Supplement: SUPPLEMENTARY TABLE 1 — Full ranked list of significant ligand–receptor pairs. [file Table_1.xlsx]

## Sheet: PRE
Condition	Sender	Ligand	Receptor	Pathway (curated)	Interaction	Receiver cell types evaluated	CellChat significance threshold	Status	p_adj_bin	CommunProb_bin
PRE (PTB model)	Ccl2+fib	Adm	Calcrl	ADM	Adm–Calcrl	Atp8a1+fib, Ccl2+fib, Dendritic cells, Endothelial, Epithelial, Fos+fib, Granulocytes, Il1b+fib, Lum+fib, Macrophages, Prap1+fib, SMC, T cells	adj. P < 0.05 (see Fig. bubble plot for per-pair significance bins)	Specific to PRE	p<0.05 (bubble plot bin: <0.01 or 0.01–0.05)	Encoded by dot size (relative; see bubble plot)
PRE (PTB model)	Ccl2+fib	Angptl2	(Itga5+Itgb1)	ANGPTL	Angptl2–(Itga5+Itgb1)	Atp8a1+fib, Ccl2+fib, Dendritic cells, Endothelial, Epithelial, Fos+fib, Granulocytes, Il1b+fib, Lum+fib, Macrophages, Prap1+fib, SMC, T cells	adj. P < 0.05 (see Fig. bubble plot for per-pair significance bins)	Shared	p<0.05 (bubble plot bin: <0.01 or 0.01–0.05)	Encoded by dot size (relative; see bubble plot)
PRE (PTB model)	Ccl2+fib	Angptl2	Pirb	ANGPTL	Angptl2–Pirb	Atp8a1+fib, Ccl2+fib, Dendritic cells, Endothelial, Epithelial, Fos+fib, Granulocytes, Il1b+fib, Lum+fib, Macrophages, Prap1+fib, SMC, T cells	adj. P < 0.05 (see Fig. bubble plot for per-pair significance bins)	Shared	p<0.05 (bubble plot bin: <0.01 or 0.01–0.05)	Encoded by dot size (relative; see bubble plot)
PRE (PTB model)	Ccl2+fib	Angptl2	Tlr4	ANGPTL	Angptl2–Tlr4	Atp8a1+fib, Ccl2+fib, Dendritic cells, Endothelial, Epithelial, Fos+fib, Granulocytes, Il1b+fib, Lum+fib, Macrophages, Prap1+fib, SMC, T cells	adj. P < 0.05 (see Fig. bubble plot for per-pair significance bins)	Shared	p<0.05 (bubble plot bin: <0.01 or 0.01–0.05)	Encoded by dot size (relative; see bubble plot)
PRE (PTB model)	Ccl2+fib	Angptl4	(Itga5+Itgb1)	ANGPTL	Angptl4–(Itga5+Itgb1)	Atp8a1+fib, Ccl2+fib, Dendritic cells, Endothelial, Epithelial, Fos+fib, Granulocytes, Il1b+fib, Lum+fib, Macrophages, Prap1+fib, SMC, T cells	adj. P < 0.05 (see Fig. bubble plot for per-pair significance bins)	Specific to PRE	p<0.05 (bubble plot bin: <0.01 or 0.01–0.05)	Encoded by dot size (relative; see bubble plot)
PRE (PTB model)	Ccl2+fib	Angptl4	(Itgav+Itgb3)	ANGPTL	Angptl4–(Itgav+Itgb3)	Atp8a1+fib, Ccl2+fib, Dendritic cells, Endothelial, Epithelial, Fos+fib, Granulocytes, Il1b+fib, Lum+fib, Macrophages, Prap1+fib, SMC, T cells	adj. P < 0.05 (see Fig. bubble plot for per-pair significance bins)	Specific to PRE	p<0.05 (bubble plot bin: <0.01 or 0.01–0.05)	Encoded by dot size (relative; see bubble plot)
PRE (PTB model)	Ccl2+fib	Angptl4	Cdh11	ANGPTL	Angptl4–Cdh11	Atp8a1+fib, Ccl2+fib, Dendritic cells, Endothelial, Epithelial, Fos+fib, Granulocytes, Il1b+fib, Lum+fib, Macrophages, Prap1+fib, SMC, T cells	adj. P < 0.05 (see Fig. bubble plot for per-pair significance bins)	Specific to PRE	p<0.05 (bubble plot bin: <0.01 or 0.01–0.05)	Encoded by dot size (relative; see bubble plot)
PRE (PTB model)	Ccl2+fib	Angptl4	Cdh5	ANGPTL	Angptl4–Cdh5	Atp8a1+fib, Ccl2+fib, Dendritic cells, Endothelial, Epithelial, Fos+fib, Granulocytes, Il1b+fib, Lum+fib, Macrophages, Prap1+fib, SMC, T cells	adj. P < 0.05 (see Fig. bubble plot for per-pair significance bins)	Specific to PRE	p<0.05 (bubble plot bin: <0.01 or 0.01–0.05)	Encoded by dot size (relative; see bubble plot)
PRE (PTB model)	Ccl2+fib	Angptl4	Sdc1	ANGPTL	Angptl4–Sdc1	Atp8a1+fib, Ccl2+fib, Dendritic cells, Endothelial, Epithelial, Fos+fib, Granulocytes, Il1b+fib, Lum+fib, Macrophages, Prap1+fib, SMC, T cells	adj. P < 0.05 (see Fig. bubble plot for per-pair significance bins)	Specific to PRE	p<0.05 (bubble plot bin: <0.01 or 0.01–0.05)	Encoded by dot size (relative; see bubble plot)
PRE (PTB model)	Ccl2+fib	Angptl4	Sdc2	ANGPTL	Angptl4–Sdc2	Atp8a1+fib, Ccl2+fib, Dendritic cells, Endothelial, Epithelial, Fos+fib, Granulocytes, Il1b+fib, Lum+fib, Macrophages, Prap1+fib, SMC, T cells	adj. P < 0.05 (see Fig. bubble plot for per-pair significance bins)	Specific to PRE	p<0.05 (bubble plot bin: <0.01 or 0.01–0.05)	Encoded by dot size (relative; see bubble plot)
PRE (PTB model)	Ccl2+fib	Angptl4	Sdc3	ANGPTL	Angptl4–Sdc3	Atp8a1+fib, Ccl2+fib, Dendritic cells, Endothelial, Epithelial, Fos+fib, Granulocytes, Il1b+fib, Lum+fib, Macrophages, Prap1+fib, SMC, T cells	adj. P < 0.05 (see Fig. bubble plot for per-pair significance bins)	Specific to PRE	p<0.05 (bubble plot bin: <0.01 or 0.01–0.05)	Encoded by dot size (relative; see bubble plot)
PRE (PTB model)	Ccl2+fib	Angptl4	Sdc4	ANGPTL	Angptl4–Sdc4	Atp8a1+fib, Ccl2+fib, Dendritic cells, Endothelial, Epithelial, Fos+fib, Granulocytes, Il1b+fib, Lum+fib, Macrophages, Prap1+fib, SMC, T cells	adj. P < 0.05 (see Fig. bubble plot for per-pair significance bins)	Specific to PRE	p<0.05 (bubble plot bin: <0.01 or 0.01–0.05)	Encoded by dot size (relative; see bubble plot)
PRE (PTB model)	Ccl2+fib	Angptl7	Pirb	ANGPTL	Angptl7–Pirb	Atp8a1+fib, Ccl2+fib, Dendritic cells, Endothelial, Epithelial, Fos+fib, Granulocytes, Il1b+fib, Lum+fib, Macrophages, Prap1+fib, SMC, T cells	adj. P < 0.05 (see Fig. bubble plot for per-pair significance bins)	Specific to PRE	p<0.05 (bubble plot bin: <0.01 or 0.01–0.05)	Encoded by dot size (relative; see bubble plot)
PRE (PTB model)	Ccl2+fib	Anxa1	Fpr1	ANXA1–FPR	Anxa1–Fpr1	Atp8a1+fib, Ccl2+fib, Dendritic cells, Endothelial, Epithelial, Fos+fib, Granulocytes, Il1b+fib, Lum+fib, Macrophages, Prap1+fib, SMC, T cells	adj. P < 0.05 (see Fig. bubble plot for per-pair significance bins)	Specific to PRE	p<0.05 (bubble plot bin: <0.01 or 0.01–0.05)	Encoded by dot size (relative; see bubble plot)
PRE (PTB model)	Ccl2+fib	Anxa1	Fpr2	ANXA1–FPR	Anxa1–Fpr2	Atp8a1+fib, Ccl2+fib, Dendritic cells, Endothelial, Epithelial, Fos+fib, Granulocytes, Il1b+fib, Lum+fib, Macrophages, Prap1+fib, SMC, T cells	adj. P < 0.05 (see Fig. bubble plot for per-pair significance bins)	Specific to PRE	p<0.05 (bubble plot bin: <0.01 or 0.01–0.05)	Encoded by dot size (relative; see bubble plot)
PRE (PTB model)	Ccl2+fib	C3	(Itgam+Itgb2)	Complement	C3–(Itgam+Itgb2)	Atp8a1+fib, Ccl2+fib, Dendritic cells, Endothelial, Epithelial, Fos+fib, Granulocytes, Il1b+fib, Lum+fib, Macrophages, Prap1+fib, SMC, T cells	adj. P < 0.05 (see Fig. bubble plot for per-pair significance bins)	Shared	p<0.05 (bubble plot bin: <0.01 or 0.01–0.05)	Encoded by dot size (relative; see bubble plot)
PRE (PTB model)	Ccl2+fib	C3	C3ar1	Complement	C3–C3ar1	Atp8a1+fib, Ccl2+fib, Dendritic cells, Endothelial, Epithelial, Fos+fib, Granulocytes, Il1b+fib, Lum+fib, Macrophages, Prap1+fib, SMC, T cells	adj. P < 0.05 (see Fig. bubble plot for per-pair significance bins)	Shared	p<0.05 (bubble plot bin: <0.01 or 0.01–0.05)	Encoded by dot size (relative; see bubble plot)
PRE (PTB model)	Ccl2+fib	Ccl2	Ackr1	Chemokine	Ccl2–Ackr1	Atp8a1+fib, Ccl2+fib, Dendritic cells, Endothelial, Epithelial, Fos+fib, Granulocytes, Il1b+fib, Lum+fib, Macrophages, Prap1+fib, SMC, T cells	adj. P < 0.05 (see Fig. bubble plot for per-pair significance bins)	Specific to PRE	p<0.05 (bubble plot bin: <0.01 or 0.01–0.05)	Encoded by dot size (relative; see bubble plot)
PRE (PTB model)	Ccl2+fib	Ccl2	Ackr2	Chemokine	Ccl2–Ackr2	Atp8a1+fib, Ccl2+fib, Dendritic cells, Endothelial, Epithelial, Fos+fib, Granulocytes, Il1b+fib, Lum+fib, Macrophages, Prap1+fib, SMC, T cells	adj. P < 0.05 (see Fig. bubble plot for per-pair significance bins)	Specific to PRE	p<0.05 (bubble plot bin: <0.01 or 0.01–0.05)	Encoded by dot size (relative; see bubble plot)
PRE (PTB model)	Ccl2+fib	Ccl2	Ccr2	Chemokine	Ccl2–Ccr2	Atp8a1+fib, Ccl2+fib, Dendritic cells, Endothelial, Epithelial, Fos+fib, Granulocytes, Il1b+fib, Lum+fib, Macrophages, Prap1+fib, SMC, T cells	adj. P < 0.05 (see Fig. bubble plot for per-pair significance bins)	Shared	p<0.05 (bubble plot bin: <0.01 or 0.01–0.05)	Encoded by dot size (relative; see bubble plot)
PRE (PTB model)	Ccl2+fib	Ccl4	Ackr2	Chemokine	Ccl4–Ackr2	Atp8a1+fib, Ccl2+fib, Dendritic cells, Endothelial, Epithelial, Fos+fib, Granulocytes, Il1b+fib, Lum+fib, Macrophages, Prap1+fib, SMC, T cells	adj. P < 0.05 (see Fig. bubble plot for per-pair significance bins)	Specific to PRE	p<0.05 (bubble plot bin: <0.01 or 0.01–0.05)	Encoded by dot size (relative; see bubble plot)
PRE (PTB model)	Ccl2+fib	Ccl4	Ccr5	Chemokine	Ccl4–Ccr5	Atp8a1+fib, Ccl2+fib, Dendritic cells, Endothelial, Epithelial, Fos+fib, Granulocytes, Il1b+fib, Lum+fib, Macrophages, Prap1+fib, SMC, T cells	adj. P < 0.05 (see Fig. bubble plot for per-pair significance bins)	Specific to PRE	p<0.05 (bubble plot bin: <0.01 or 0.01–0.05)	Encoded by dot size (relative; see bubble plot)
PRE (PTB model)	Ccl2+fib	Ccl7	Ackr1	Chemokine	Ccl7–Ackr1	Atp8a1+fib, Ccl2+fib, Dendritic cells, Endothelial, Epithelial, Fos+fib, Granulocytes, Il1b+fib, Lum+fib, Macrophages, Prap1+fib, SMC, T cells	adj. P < 0.05 (see Fig. bubble plot for per-pair significance bins)	Specific to PRE	p<0.05 (bubble plot bin: <0.01 or 0.01–0.05)	Encoded by dot size (relative; see bubble plot)
PRE (PTB model)	Ccl2+fib	Ccl7	Ccr1	Chemokine	Ccl7–Ccr1	Atp8a1+fib, Ccl2+fib, Dendritic cells, Endothelial, Epithelial, Fos+fib, Granulocytes, Il1b+fib, Lum+fib, Macrophages, Prap1+fib, SMC, T cells	adj. P < 0.05 (see Fig. bubble plot for per-pair significance bins)	Shared	p<0.05 (bubble plot bin: <0.01 or 0.01–0.05)	Encoded by dot size (relative; see bubble plot)
PRE (PTB model)	Ccl2+fib	Ccl7	Ccr2	Chemokine	Ccl7–Ccr2	Atp8a1+fib, Ccl2+fib, Dendritic cells, Endothelial, Epithelial, Fos+fib, Granulocytes, Il1b+fib, Lum+fib, Macrophages, Prap1+fib, SMC, T cells	adj. P < 0.05 (see Fig. bubble plot for per-pair significance bins)	Shared	p<0.05 (bubble plot bin: <0.01 or 0.01–0.05)	Encoded by dot size (relative; see bubble plot)
PRE (PTB model)	Ccl2+fib	Ccl8	Ackr1	Chemokine	Ccl8–Ackr1	Atp8a1+fib, Ccl2+fib, Dendritic cells, Endothelial, Epithelial, Fos+fib, Granulocytes, Il1b+fib, Lum+fib, Macrophages, Prap1+fib, SMC, T cells	adj. P < 0.05 (see Fig. bubble plot for per-pair significance bins)	Specific to PRE	p<0.05 (bubble plot bin: <0.01 or 0.01–0.05)	Encoded by dot size (relative; see bubble plot)
PRE (PTB model)	Ccl2+fib	Ccl8	Ccr1	Chemokine	Ccl8–Ccr1	Atp8a1+fib, Ccl2+fib, Dendritic cells, Endothelial, Epithelial, Fos+fib, Granulocytes, Il1b+fib, Lum+fib, Macrophages, Prap1+fib, SMC, T cells	adj. P < 0.05 (see Fig. bubble plot for per-pair significance bins)	Specific to PRE	p<0.05 (bubble plot bin: <0.01 or 0.01–0.05)	Encoded by dot size (relative; see bubble plot)
PRE (PTB model)	Ccl2+fib	Ccl8	Ccr2	Chemokine	Ccl8–Ccr2	Atp8a1+fib, Ccl2+fib, Dendritic cells, Endothelial, Epithelial, Fos+fib, Granulocytes, Il1b+fib, Lum+fib, Macrophages, Prap1+fib, SMC, T cells	adj. P < 0.05 (see Fig. bubble plot for per-pair significance bins)	Specific to PRE	p<0.05 (bubble plot bin: <0.01 or 0.01–0.05)	Encoded by dot size (relative; see bubble plot)
PRE (PTB model)	Ccl2+fib	Ccl8	Ccr5	Chemokine	Ccl8–Ccr5	Atp8a1+fib, Ccl2+fib, Dendritic cells, Endothelial, Epithelial, Fos+fib, Granulocytes, Il1b+fib, Lum+fib, Macrophages, Prap1+fib, SMC, T cells	adj. P < 0.05 (see Fig. bubble plot for per-pair significance bins)	Specific to PRE	p<0.05 (bubble plot bin: <0.01 or 0.01–0.05)	Encoded by dot size (relative; see bubble plot)
PRE (PTB model)	Ccl2+fib	Csf1	Csf1r	CSF	Csf1–Csf1r	Atp8a1+fib, Ccl2+fib, Dendritic cells, Endothelial, Epithelial, Fos+fib, Granulocytes, Il1b+fib, Lum+fib, Macrophages, Prap1+fib, SMC, T cells	adj. P < 0.05 (see Fig. bubble plot for per-pair significance bins)	Shared	p<0.05 (bubble plot bin: <0.01 or 0.01–0.05)	Encoded by dot size (relative; see bubble plot)
PRE (PTB model)	Ccl2+fib	Cxcl1	Ackr1	Chemokine	Cxcl1–Ackr1	Atp8a1+fib, Ccl2+fib, Dendritic cells, Endothelial, Epithelial, Fos+fib, Granulocytes, Il1b+fib, Lum+fib, Macrophages, Prap1+fib, SMC, T cells	adj. P < 0.05 (see Fig. bubble plot for per-pair significance bins)	Specific to PRE	p<0.05 (bubble plot bin: <0.01 or 0.01–0.05)	Encoded by dot size (relative; see bubble plot)
PRE (PTB model)	Ccl2+fib	Cxcl1	Cxcr2	Chemokine	Cxcl1–Cxcr2	Atp8a1+fib, Ccl2+fib, Dendritic cells, Endothelial, Epithelial, Fos+fib, Granulocytes, Il1b+fib, Lum+fib, Macrophages, Prap1+fib, SMC, T cells	adj. P < 0.05 (see Fig. bubble plot for per-pair significance bins)	Specific to PRE	p<0.05 (bubble plot bin: <0.01 or 0.01–0.05)	Encoded by dot size (relative; see bubble plot)
PRE (PTB model)	Ccl2+fib	Cxcl10	Ackr1	Chemokine	Cxcl10–Ackr1	Atp8a1+fib, Ccl2+fib, Dendritic cells, Endothelial, Epithelial, Fos+fib, Granulocytes, Il1b+fib, Lum+fib, Macrophages, Prap1+fib, SMC, T cells	adj. P < 0.05 (see Fig. bubble plot for per-pair significance bins)	Specific to PRE	p<0.05 (bubble plot bin: <0.01 or 0.01–0.05)	Encoded by dot size (relative; see bubble plot)
PRE (PTB model)	Ccl2+fib	Cxcl12	Ackr3	Chemokine	Cxcl12–Ackr3	Atp8a1+fib, Ccl2+fib, Dendritic cells, Endothelial, Epithelial, Fos+fib, Granulocytes, Il1b+fib, Lum+fib, Macrophages, Prap1+fib, SMC, T cells	adj. P < 0.05 (see Fig. bubble plot for per-pair significance bins)	Shared	p<0.05 (bubble plot bin: <0.01 or 0.01–0.05)	Encoded by dot size (relative; see bubble plot)
PRE (PTB model)	Ccl2+fib	Cxcl12	Cxcr4	Chemokine	Cxcl12–Cxcr4	Atp8a1+fib, Ccl2+fib, Dendritic cells, Endothelial, Epithelial, Fos+fib, Granulocytes, Il1b+fib, Lum+fib, Macrophages, Prap1+fib, SMC, T cells	adj. P < 0.05 (see Fig. bubble plot for per-pair significance bins)	Shared	p<0.05 (bubble plot bin: <0.01 or 0.01–0.05)	Encoded by dot size (relative; see bubble plot)
PRE (PTB model)	Ccl2+fib	Cxcl16	Cxcr6	Chemokine	Cxcl16–Cxcr6	Atp8a1+fib, Ccl2+fib, Dendritic cells, Endothelial, Epithelial, Fos+fib, Granulocytes, Il1b+fib, Lum+fib, Macrophages, Prap1+fib, SMC, T cells	adj. P < 0.05 (see Fig. bubble plot for per-pair significance bins)	Specific to PRE	p<0.05 (bubble plot bin: <0.01 or 0.01–0.05)	Encoded by dot size (relative; see bubble plot)
PRE (PTB model)	Ccl2+fib	Cxcl2	Ackr1	Chemokine	Cxcl2–Ackr1	Atp8a1+fib, Ccl2+fib, Dendritic cells, Endothelial, Epithelial, Fos+fib, Granulocytes, Il1b+fib, Lum+fib, Macrophages, Prap1+fib, SMC, T cells	adj. P < 0.05 (see Fig. bubble plot for per-pair significance bins)	Specific to PRE	p<0.05 (bubble plot bin: <0.01 or 0.01–0.05)	Encoded by dot size (relative; see bubble plot)
PRE (PTB model)	Ccl2+fib	Cxcl2	Cxcr2	Chemokine	Cxcl2–Cxcr2	Atp8a1+fib, Ccl2+fib, Dendritic cells, Endothelial, Epithelial, Fos+fib, Granulocytes, Il1b+fib, Lum+fib, Macrophages, Prap1+fib, SMC, T cells	adj. P < 0.05 (see Fig. bubble plot for per-pair significance bins)	Specific to PRE	p<0.05 (bubble plot bin: <0.01 or 0.01–0.05)	Encoded by dot size (relative; see bubble plot)
PRE (PTB model)	Ccl2+fib	Cxcl5	Ackr1	Chemokine	Cxcl5–Ackr1	Atp8a1+fib, Ccl2+fib, Dendritic cells, Endothelial, Epithelial, Fos+fib, Granulocytes, Il1b+fib, Lum+fib, Macrophages, Prap1+fib, SMC, T cells	adj. P < 0.05 (see Fig. bubble plot for per-pair significance bins)	Specific to PRE	p<0.05 (bubble plot bin: <0.01 or 0.01–0.05)	Encoded by dot size (relative; see bubble plot)
PRE (PTB model)	Ccl2+fib	Cxcl5	Cxcr2	Chemokine	Cxcl5–Cxcr2	Atp8a1+fib, Ccl2+fib, Dendritic cells, Endothelial, Epithelial, Fos+fib, Granulocytes, Il1b+fib, Lum+fib, Macrophages, Prap1+fib, SMC, T cells	adj. P < 0.05 (see Fig. bubble plot for per-pair significance bins)	Specific to PRE	p<0.05 (bubble plot bin: <0.01 or 0.01–0.05)	Encoded by dot size (relative; see bubble plot)
PRE (PTB model)	Ccl2+fib	Cxcl9	Ackr1	Chemokine	Cxcl9–Ackr1	Atp8a1+fib, Ccl2+fib, Dendritic cells, Endothelial, Epithelial, Fos+fib, Granulocytes, Il1b+fib, Lum+fib, Macrophages, Prap1+fib, SMC, T cells	adj. P < 0.05 (see Fig. bubble plot for per-pair significance bins)	Specific to PRE	p<0.05 (bubble plot bin: <0.01 or 0.01–0.05)	Encoded by dot size (relative; see bubble plot)
PRE (PTB model)	Ccl2+fib	Fgf2	Fgfr1	FGF	Fgf2–Fgfr1	Atp8a1+fib, Ccl2+fib, Dendritic cells, Endothelial, Epithelial, Fos+fib, Granulocytes, Il1b+fib, Lum+fib, Macrophages, Prap1+fib, SMC, T cells	adj. P < 0.05 (see Fig. bubble plot for per-pair significance bins)	Specific to PRE	p<0.05 (bubble plot bin: <0.01 or 0.01–0.05)	Encoded by dot size (relative; see bubble plot)
PRE (PTB model)	Ccl2+fib	Gas6	Axl	TAM (AXL/MERTK)	Gas6–Axl	Atp8a1+fib, Ccl2+fib, Dendritic cells, Endothelial, Epithelial, Fos+fib, Granulocytes, Il1b+fib, Lum+fib, Macrophages, Prap1+fib, SMC, T cells	adj. P < 0.05 (see Fig. bubble plot for per-pair significance bins)	Shared	p<0.05 (bubble plot bin: <0.01 or 0.01–0.05)	Encoded by dot size (relative; see bubble plot)
PRE (PTB model)	Ccl2+fib	Gas6	Mertk	TAM (AXL/MERTK)	Gas6–Mertk	Atp8a1+fib, Ccl2+fib, Dendritic cells, Endothelial, Epithelial, Fos+fib, Granulocytes, Il1b+fib, Lum+fib, Macrophages, Prap1+fib, SMC, T cells	adj. P < 0.05 (see Fig. bubble plot for per-pair significance bins)	Specific to PRE	p<0.05 (bubble plot bin: <0.01 or 0.01–0.05)	Encoded by dot size (relative; see bubble plot)
PRE (PTB model)	Ccl2+fib	Igf1	(Itga6+Itgb4)	IGF	Igf1–(Itga6+Itgb4)	Atp8a1+fib, Ccl2+fib, Dendritic cells, Endothelial, Epithelial, Fos+fib, Granulocytes, Il1b+fib, Lum+fib, Macrophages, Prap1+fib, SMC, T cells	adj. P < 0.05 (see Fig. bubble plot for per-pair significance bins)	Shared	p<0.05 (bubble plot bin: <0.01 or 0.01–0.05)	Encoded by dot size (relative; see bubble plot)
PRE (PTB model)	Ccl2+fib	Igf1	(Itgav+Itgb3)	IGF	Igf1–(Itgav+Itgb3)	Atp8a1+fib, Ccl2+fib, Dendritic cells, Endothelial, Epithelial, Fos+fib, Granulocytes, Il1b+fib, Lum+fib, Macrophages, Prap1+fib, SMC, T cells	adj. P < 0.05 (see Fig. bubble plot for per-pair significance bins)	Shared	p<0.05 (bubble plot bin: <0.01 or 0.01–0.05)	Encoded by dot size (relative; see bubble plot)
PRE (PTB model)	Ccl2+fib	Igf1	Igf1r	IGF	Igf1–Igf1r	Atp8a1+fib, Ccl2+fib, Dendritic cells, Endothelial, Epithelial, Fos+fib, Granulocytes, Il1b+fib, Lum+fib, Macrophages, Prap1+fib, SMC, T cells	adj. P < 0.05 (see Fig. bubble plot for per-pair significance bins)	Shared	p<0.05 (bubble plot bin: <0.01 or 0.01–0.05)	Encoded by dot size (relative; see bubble plot)
PRE (PTB model)	Ccl2+fib	Il1b	(Il1r1+Il1rap)	IL-1	Il1b–(Il1r1+Il1rap)	Atp8a1+fib, Ccl2+fib, Dendritic cells, Endothelial, Epithelial, Fos+fib, Granulocytes, Il1b+fib, Lum+fib, Macrophages, Prap1+fib, SMC, T cells	adj. P < 0.05 (see Fig. bubble plot for per-pair significance bins)	Specific to PRE	p<0.05 (bubble plot bin: <0.01 or 0.01–0.05)	Encoded by dot size (relative; see bubble plot)
PRE (PTB model)	Ccl2+fib	Il6	(Il6r+Il6st)	IL-6 family	Il6–(Il6r+Il6st)	Atp8a1+fib, Ccl2+fib, Dendritic cells, Endothelial, Epithelial, Fos+fib, Granulocytes, Il1b+fib, Lum+fib, Macrophages, Prap1+fib, SMC, T cells	adj. P < 0.05 (see Fig. bubble plot for per-pair significance bins)	Shared	p<0.05 (bubble plot bin: <0.01 or 0.01–0.05)	Encoded by dot size (relative; see bubble plot)
PRE (PTB model)	Ccl2+fib	Lgals9	Cd44	LGALS9	Lgals9–Cd44	Atp8a1+fib, Ccl2+fib, Dendritic cells, Endothelial, Epithelial, Fos+fib, Granulocytes, Il1b+fib, Lum+fib, Macrophages, Prap1+fib, SMC, T cells	adj. P < 0.05 (see Fig. bubble plot for per-pair significance bins)	Shared	p<0.05 (bubble plot bin: <0.01 or 0.01–0.05)	Encoded by dot size (relative; see bubble plot)
PRE (PTB model)	Ccl2+fib	Lgals9	Cd45	LGALS9	Lgals9–Cd45	Atp8a1+fib, Ccl2+fib, Dendritic cells, Endothelial, Epithelial, Fos+fib, Granulocytes, Il1b+fib, Lum+fib, Macrophages, Prap1+fib, SMC, T cells	adj. P < 0.05 (see Fig. bubble plot for per-pair significance bins)	Shared	p<0.05 (bubble plot bin: <0.01 or 0.01–0.05)	Encoded by dot size (relative; see bubble plot)
PRE (PTB model)	Ccl2+fib	Lgals9	Ighm	LGALS9	Lgals9–Ighm	Atp8a1+fib, Ccl2+fib, Dendritic cells, Endothelial, Epithelial, Fos+fib, Granulocytes, Il1b+fib, Lum+fib, Macrophages, Prap1+fib, SMC, T cells	adj. P < 0.05 (see Fig. bubble plot for per-pair significance bins)	Shared	p<0.05 (bubble plot bin: <0.01 or 0.01–0.05)	Encoded by dot size (relative; see bubble plot)
PRE (PTB model)	Ccl2+fib	Mdk	(Itga4+Itgb1)	MDK/PTN	Mdk–(Itga4+Itgb1)	Atp8a1+fib, Ccl2+fib, Dendritic cells, Endothelial, Epithelial, Fos+fib, Granulocytes, Il1b+fib, Lum+fib, Macrophages, Prap1+fib, SMC, T cells	adj. P < 0.05 (see Fig. bubble plot for per-pair significance bins)	Shared	p<0.05 (bubble plot bin: <0.01 or 0.01–0.05)	Encoded by dot size (relative; see bubble plot)
PRE (PTB model)	Ccl2+fib	Mdk	(Itga6+Itgb1)	MDK/PTN	Mdk–(Itga6+Itgb1)	Atp8a1+fib, Ccl2+fib, Dendritic cells, Endothelial, Epithelial, Fos+fib, Granulocytes, Il1b+fib, Lum+fib, Macrophages, Prap1+fib, SMC, T cells	adj. P < 0.05 (see Fig. bubble plot for per-pair significance bins)	Shared	p<0.05 (bubble plot bin: <0.01 or 0.01–0.05)	Encoded by dot size (relative; see bubble plot)
PRE (PTB model)	Ccl2+fib	Mdk	Lrp1	MDK/PTN	Mdk–Lrp1	Atp8a1+fib, Ccl2+fib, Dendritic cells, Endothelial, Epithelial, Fos+fib, Granulocytes, Il1b+fib, Lum+fib, Macrophages, Prap1+fib, SMC, T cells	adj. P < 0.05 (see Fig. bubble plot for per-pair significance bins)	Shared	p<0.05 (bubble plot bin: <0.01 or 0.01–0.05)	Encoded by dot size (relative; see bubble plot)
PRE (PTB model)	Ccl2+fib	Mdk	Ncl	MDK/PTN	Mdk–Ncl	Atp8a1+fib, Ccl2+fib, Dendritic cells, Endothelial, Epithelial, Fos+fib, Granulocytes, Il1b+fib, Lum+fib, Macrophages, Prap1+fib, SMC, T cells	adj. P < 0.05 (see Fig. bubble plot for per-pair significance bins)	Shared	p<0.05 (bubble plot bin: <0.01 or 0.01–0.05)	Encoded by dot size (relative; see bubble plot)
PRE (PTB model)	Ccl2+fib	Mdk	Sdc1	MDK/PTN	Mdk–Sdc1	Atp8a1+fib, Ccl2+fib, Dendritic cells, Endothelial, Epithelial, Fos+fib, Granulocytes, Il1b+fib, Lum+fib, Macrophages, Prap1+fib, SMC, T cells	adj. P < 0.05 (see Fig. bubble plot for per-pair significance bins)	Shared	p<0.05 (bubble plot bin: <0.01 or 0.01–0.05)	Encoded by dot size (relative; see bubble plot)
PRE (PTB model)	Ccl2+fib	Mdk	Sdc2	MDK/PTN	Mdk–Sdc2	Atp8a1+fib, Ccl2+fib, Dendritic cells, Endothelial, Epithelial, Fos+fib, Granulocytes, Il1b+fib, Lum+fib, Macrophages, Prap1+fib, SMC, T cells	adj. P < 0.05 (see Fig. bubble plot for per-pair significance bins)	Shared	p<0.05 (bubble plot bin: <0.01 or 0.01–0.05)	Encoded by dot size (relative; see bubble plot)
PRE (PTB model)	Ccl2+fib	Mdk	Sdc4	MDK/PTN	Mdk–Sdc4	Atp8a1+fib, Ccl2+fib, Dendritic cells, Endothelial, Epithelial, Fos+fib, Granulocytes, Il1b+fib, Lum+fib, Macrophages, Prap1+fib, SMC, T cells	adj. P < 0.05 (see Fig. bubble plot for per-pair significance bins)	Shared	p<0.05 (bubble plot bin: <0.01 or 0.01–0.05)	Encoded by dot size (relative; see bubble plot)
PRE (PTB model)	Ccl2+fib	Mif	(Cd74+Cd44)	MIF	Mif–(Cd74+Cd44)	Atp8a1+fib, Ccl2+fib, Dendritic cells, Endothelial, Epithelial, Fos+fib, Granulocytes, Il1b+fib, Lum+fib, Macrophages, Prap1+fib, SMC, T cells	adj. P < 0.05 (see Fig. bubble plot for per-pair significance bins)	Shared	p<0.05 (bubble plot bin: <0.01 or 0.01–0.05)	Encoded by dot size (relative; see bubble plot)
PRE (PTB model)	Ccl2+fib	Mif	(Cd74+Cxcr4)	MIF	Mif–(Cd74+Cxcr4)	Atp8a1+fib, Ccl2+fib, Dendritic cells, Endothelial, Epithelial, Fos+fib, Granulocytes, Il1b+fib, Lum+fib, Macrophages, Prap1+fib, SMC, T cells	adj. P < 0.05 (see Fig. bubble plot for per-pair significance bins)	Shared	p<0.05 (bubble plot bin: <0.01 or 0.01–0.05)	Encoded by dot size (relative; see bubble plot)
PRE (PTB model)	Ccl2+fib	Mif	Ackr3	MIF	Mif–Ackr3	Atp8a1+fib, Ccl2+fib, Dendritic cells, Endothelial, Epithelial, Fos+fib, Granulocytes, Il1b+fib, Lum+fib, Macrophages, Prap1+fib, SMC, T cells	adj. P < 0.05 (see Fig. bubble plot for per-pair significance bins)	Shared	p<0.05 (bubble plot bin: <0.01 or 0.01–0.05)	Encoded by dot size (relative; see bubble plot)
PRE (PTB model)	Ccl2+fib	Nampt	(Itga5+Itgb1)	NAMPT	Nampt–(Itga5+Itgb1)	Atp8a1+fib, Ccl2+fib, Dendritic cells, Endothelial, Epithelial, Fos+fib, Granulocytes, Il1b+fib, Lum+fib, Macrophages, Prap1+fib, SMC, T cells	adj. P < 0.05 (see Fig. bubble plot for per-pair significance bins)	Shared	p<0.05 (bubble plot bin: <0.01 or 0.01–0.05)	Encoded by dot size (relative; see bubble plot)
PRE (PTB model)	Ccl2+fib	Nampt	Insr	NAMPT	Nampt–Insr	Atp8a1+fib, Ccl2+fib, Dendritic cells, Endothelial, Epithelial, Fos+fib, Granulocytes, Il1b+fib, Lum+fib, Macrophages, Prap1+fib, SMC, T cells	adj. P < 0.05 (see Fig. bubble plot for per-pair significance bins)	Shared	p<0.05 (bubble plot bin: <0.01 or 0.01–0.05)	Encoded by dot size (relative; see bubble plot)
PRE (PTB model)	Ccl2+fib	Nrg1	(Itgav+Itgb3)	NRG	Nrg1–(Itgav+Itgb3)	Atp8a1+fib, Ccl2+fib, Dendritic cells, Endothelial, Epithelial, Fos+fib, Granulocytes, Il1b+fib, Lum+fib, Macrophages, Prap1+fib, SMC, T cells	adj. P < 0.05 (see Fig. bubble plot for per-pair significance bins)	Shared	p<0.05 (bubble plot bin: <0.01 or 0.01–0.05)	Encoded by dot size (relative; see bubble plot)
PRE (PTB model)	Ccl2+fib	Postn	(Itgav+Itgb3)	POSTN	Postn–(Itgav+Itgb3)	Atp8a1+fib, Ccl2+fib, Dendritic cells, Endothelial, Epithelial, Fos+fib, Granulocytes, Il1b+fib, Lum+fib, Macrophages, Prap1+fib, SMC, T cells	adj. P < 0.05 (see Fig. bubble plot for per-pair significance bins)	Shared	p<0.05 (bubble plot bin: <0.01 or 0.01–0.05)	Encoded by dot size (relative; see bubble plot)
PRE (PTB model)	Ccl2+fib	Postn	(Itgav+Itgb5)	POSTN	Postn–(Itgav+Itgb5)	Atp8a1+fib, Ccl2+fib, Dendritic cells, Endothelial, Epithelial, Fos+fib, Granulocytes, Il1b+fib, Lum+fib, Macrophages, Prap1+fib, SMC, T cells	adj. P < 0.05 (see Fig. bubble plot for per-pair significance bins)	Shared	p<0.05 (bubble plot bin: <0.01 or 0.01–0.05)	Encoded by dot size (relative; see bubble plot)
PRE (PTB model)	Ccl2+fib	Pros1	Axl	TAM (AXL/MERTK)	Pros1–Axl	Atp8a1+fib, Ccl2+fib, Dendritic cells, Endothelial, Epithelial, Fos+fib, Granulocytes, Il1b+fib, Lum+fib, Macrophages, Prap1+fib, SMC, T cells	adj. P < 0.05 (see Fig. bubble plot for per-pair significance bins)	Shared	p<0.05 (bubble plot bin: <0.01 or 0.01–0.05)	Encoded by dot size (relative; see bubble plot)
PRE (PTB model)	Ccl2+fib	Ptn	(Itgav+Itgb3)	MDK/PTN	Ptn–(Itgav+Itgb3)	Atp8a1+fib, Ccl2+fib, Dendritic cells, Endothelial, Epithelial, Fos+fib, Granulocytes, Il1b+fib, Lum+fib, Macrophages, Prap1+fib, SMC, T cells	adj. P < 0.05 (see Fig. bubble plot for per-pair significance bins)	Specific to PRE	p<0.05 (bubble plot bin: <0.01 or 0.01–0.05)	Encoded by dot size (relative; see bubble plot)
PRE (PTB model)	Ccl2+fib	Ptn	Ncl	MDK/PTN	Ptn–Ncl	Atp8a1+fib, Ccl2+fib, Dendritic cells, Endothelial, Epithelial, Fos+fib, Granulocytes, Il1b+fib, Lum+fib, Macrophages, Prap1+fib, SMC, T cells	adj. P < 0.05 (see Fig. bubble plot for per-pair significance bins)	Specific to PRE	p<0.05 (bubble plot bin: <0.01 or 0.01–0.05)	Encoded by dot size (relative; see bubble plot)
PRE (PTB model)	Ccl2+fib	Ptn	Sdc1	MDK/PTN	Ptn–Sdc1	Atp8a1+fib, Ccl2+fib, Dendritic cells, Endothelial, Epithelial, Fos+fib, Granulocytes, Il1b+fib, Lum+fib, Macrophages, Prap1+fib, SMC, T cells	adj. P < 0.05 (see Fig. bubble plot for per-pair significance bins)	Specific to PRE	p<0.05 (bubble plot bin: <0.01 or 0.01–0.05)	Encoded by dot size (relative; see bubble plot)
PRE (PTB model)	Ccl2+fib	Ptn	Sdc2	MDK/PTN	Ptn–Sdc2	Atp8a1+fib, Ccl2+fib, Dendritic cells, Endothelial, Epithelial, Fos+fib, Granulocytes, Il1b+fib, Lum+fib, Macrophages, Prap1+fib, SMC, T cells	adj. P < 0.05 (see Fig. bubble plot for per-pair significance bins)	Specific to PRE	p<0.05 (bubble plot bin: <0.01 or 0.01–0.05)	Encoded by dot size (relative; see bubble plot)
PRE (PTB model)	Ccl2+fib	Ptn	Sdc3	MDK/PTN	Ptn–Sdc3	Atp8a1+fib, Ccl2+fib, Dendritic cells, Endothelial, Epithelial, Fos+fib, Granulocytes, Il1b+fib, Lum+fib, Macrophages, Prap1+fib, SMC, T cells	adj. P < 0.05 (see Fig. bubble plot for per-pair significance bins)	Specific to PRE	p<0.05 (bubble plot bin: <0.01 or 0.01–0.05)	Encoded by dot size (relative; see bubble plot)
PRE (PTB model)	Ccl2+fib	Ptn	Sdc4	MDK/PTN	Ptn–Sdc4	Atp8a1+fib, Ccl2+fib, Dendritic cells, Endothelial, Epithelial, Fos+fib, Granulocytes, Il1b+fib, Lum+fib, Macrophages, Prap1+fib, SMC, T cells	adj. P < 0.05 (see Fig. bubble plot for per-pair significance bins)	Specific to PRE	p<0.05 (bubble plot bin: <0.01 or 0.01–0.05)	Encoded by dot size (relative; see bubble plot)
PRE (PTB model)	Ccl2+fib	Rarres2	Cmklr1	CHEMERIN	Rarres2–Cmklr1	Atp8a1+fib, Ccl2+fib, Dendritic cells, Endothelial, Epithelial, Fos+fib, Granulocytes, Il1b+fib, Lum+fib, Macrophages, Prap1+fib, SMC, T cells	adj. P < 0.05 (see Fig. bubble plot for per-pair significance bins)	Specific to PRE	p<0.05 (bubble plot bin: <0.01 or 0.01–0.05)	Encoded by dot size (relative; see bubble plot)
PRE (PTB model)	Ccl2+fib	Sema3b	(Nrp2+Plxna2)	Semaphorin	Sema3b–(Nrp2+Plxna2)	Atp8a1+fib, Ccl2+fib, Dendritic cells, Endothelial, Epithelial, Fos+fib, Granulocytes, Il1b+fib, Lum+fib, Macrophages, Prap1+fib, SMC, T cells	adj. P < 0.05 (see Fig. bubble plot for per-pair significance bins)	Specific to PRE	p<0.05 (bubble plot bin: <0.01 or 0.01–0.05)	Encoded by dot size (relative; see bubble plot)
PRE (PTB model)	Ccl2+fib	Sema3c	(Nrp2+Plxna2)	Semaphorin	Sema3c–(Nrp2+Plxna2)	Atp8a1+fib, Ccl2+fib, Dendritic cells, Endothelial, Epithelial, Fos+fib, Granulocytes, Il1b+fib, Lum+fib, Macrophages, Prap1+fib, SMC, T cells	adj. P < 0.05 (see Fig. bubble plot for per-pair significance bins)	Specific to PRE	p<0.05 (bubble plot bin: <0.01 or 0.01–0.05)	Encoded by dot size (relative; see bubble plot)
PRE (PTB model)	Ccl2+fib	Sema3c	Plxnd1	Semaphorin	Sema3c–Plxnd1	Atp8a1+fib, Ccl2+fib, Dendritic cells, Endothelial, Epithelial, Fos+fib, Granulocytes, Il1b+fib, Lum+fib, Macrophages, Prap1+fib, SMC, T cells	adj. P < 0.05 (see Fig. bubble plot for per-pair significance bins)	Specific to PRE	p<0.05 (bubble plot bin: <0.01 or 0.01–0.05)	Encoded by dot size (relative; see bubble plot)
PRE (PTB model)	Ccl2+fib	Spp1	(Itga4+Itgb1)	SPP1 (Osteopontin)	Spp1–(Itga4+Itgb1)	Atp8a1+fib, Ccl2+fib, Dendritic cells, Endothelial, Epithelial, Fos+fib, Granulocytes, Il1b+fib, Lum+fib, Macrophages, Prap1+fib, SMC, T cells	adj. P < 0.05 (see Fig. bubble plot for per-pair significance bins)	Specific to PRE	p<0.05 (bubble plot bin: <0.01 or 0.01–0.05)	Encoded by dot size (relative; see bubble plot)
PRE (PTB model)	Ccl2+fib	Spp1	(Itga9+Itgb1)	SPP1 (Osteopontin)	Spp1–(Itga9+Itgb1)	Atp8a1+fib, Ccl2+fib, Dendritic cells, Endothelial, Epithelial, Fos+fib, Granulocytes, Il1b+fib, Lum+fib, Macrophages, Prap1+fib, SMC, T cells	adj. P < 0.05 (see Fig. bubble plot for per-pair significance bins)	Specific to PRE	p<0.05 (bubble plot bin: <0.01 or 0.01–0.05)	Encoded by dot size (relative; see bubble plot)
PRE (PTB model)	Ccl2+fib	Spp1	(Itgav+Itgb3)	SPP1 (Osteopontin)	Spp1–(Itgav+Itgb3)	Atp8a1+fib, Ccl2+fib, Dendritic cells, Endothelial, Epithelial, Fos+fib, Granulocytes, Il1b+fib, Lum+fib, Macrophages, Prap1+fib, SMC, T cells	adj. P < 0.05 (see Fig. bubble plot for per-pair significance bins)	Specific to PRE	p<0.05 (bubble plot bin: <0.01 or 0.01–0.05)	Encoded by dot size (relative; see bubble plot)
PRE (PTB model)	Ccl2+fib	Spp1	(Itgav+Itgb5)	SPP1 (Osteopontin)	Spp1–(Itgav+Itgb5)	Atp8a1+fib, Ccl2+fib, Dendritic cells, Endothelial, Epithelial, Fos+fib, Granulocytes, Il1b+fib, Lum+fib, Macrophages, Prap1+fib, SMC, T cells	adj. P < 0.05 (see Fig. bubble plot for per-pair significance bins)	Specific to PRE	p<0.05 (bubble plot bin: <0.01 or 0.01–0.05)	Encoded by dot size (relative; see bubble plot)
PRE (PTB model)	Ccl2+fib	Spp1	Cd44	SPP1 (Osteopontin)	Spp1–Cd44	Atp8a1+fib, Ccl2+fib, Dendritic cells, Endothelial, Epithelial, Fos+fib, Granulocytes, Il1b+fib, Lum+fib, Macrophages, Prap1+fib, SMC, T cells	adj. P < 0.05 (see Fig. bubble plot for per-pair significance bins)	Specific to PRE	p<0.05 (bubble plot bin: <0.01 or 0.01–0.05)	Encoded by dot size (relative; see bubble plot)
PRE (PTB model)	Ccl2+fib	Tgfb2	(Tgfbr1+Tgfbr2)	TGF-β	Tgfb2–(Tgfbr1+Tgfbr2)	Atp8a1+fib, Ccl2+fib, Dendritic cells, Endothelial, Epithelial, Fos+fib, Granulocytes, Il1b+fib, Lum+fib, Macrophages, Prap1+fib, SMC, T cells	adj. P < 0.05 (see Fig. bubble plot for per-pair significance bins)	Shared	p<0.05 (bubble plot bin: <0.01 or 0.01–0.05)	Encoded by dot size (relative; see bubble plot)
PRE (PTB model)	Ccl2+fib	Tnfsf12	Tnfrsf12a	TNF superfamily	Tnfsf12–Tnfrsf12a	Atp8a1+fib, Ccl2+fib, Dendritic cells, Endothelial, Epithelial, Fos+fib, Granulocytes, Il1b+fib, Lum+fib, Macrophages, Prap1+fib, SMC, T cells	adj. P < 0.05 (see Fig. bubble plot for per-pair significance bins)	Shared	p<0.05 (bubble plot bin: <0.01 or 0.01–0.05)	Encoded by dot size (relative; see bubble plot)
PRE (PTB model)	Ccl2+fib	Tnfsf9	Tnfrsf9	TNF superfamily	Tnfsf9–Tnfrsf9	Atp8a1+fib, Ccl2+fib, Dendritic cells, Endothelial, Epithelial, Fos+fib, Granulocytes, Il1b+fib, Lum+fib, Macrophages, Prap1+fib, SMC, T cells	adj. P < 0.05 (see Fig. bubble plot for per-pair significance bins)	Specific to PRE	p<0.05 (bubble plot bin: <0.01 or 0.01–0.05)	Encoded by dot size (relative; see bubble plot)
PRE (PTB model)	Ccl2+fib	Vegfa	Vegfr2	VEGF	Vegfa–Vegfr2	Atp8a1+fib, Ccl2+fib, Dendritic cells, Endothelial, Epithelial, Fos+fib, Granulocytes, Il1b+fib, Lum+fib, Macrophages, Prap1+fib, SMC, T cells	adj. P < 0.05 (see Fig. bubble plot for per-pair significance bins)	Specific to PRE	p<0.05 (bubble plot bin: <0.01 or 0.01–0.05)	Encoded by dot size (relative; see bubble plot)
PRE (PTB model)	Ccl2+fib	Vegfd	Vegfr2	VEGF	Vegfd–Vegfr2	Atp8a1+fib, Ccl2+fib, Dendritic cells, Endothelial, Epithelial, Fos+fib, Granulocytes, Il1b+fib, Lum+fib, Macrophages, Prap1+fib, SMC, T cells	adj. P < 0.05 (see Fig. bubble plot for per-pair significance bins)	Specific to PRE	p<0.05 (bubble plot bin: <0.01 or 0.01–0.05)	Encoded by dot size (relative; see bubble plot)
PRE (PTB model)	Ccl2+fib	Vegfd	Vegfr2r3	VEGF	Vegfd–Vegfr2r3	Atp8a1+fib, Ccl2+fib, Dendritic cells, Endothelial, Epithelial, Fos+fib, Granulocytes, Il1b+fib, Lum+fib, Macrophages, Prap1+fib, SMC, T cells	adj. P < 0.05 (see Fig. bubble plot for per-pair significance bins)	Specific to PRE	p<0.05 (bubble plot bin: <0.01 or 0.01–0.05)	Encoded by dot size (relative; see bubble plot)
PRE (PTB model)	Ccl2+fib	Vegfd	Vegfr3	VEGF	Vegfd–Vegfr3	Atp8a1+fib, Ccl2+fib, Dendritic cells, Endothelial, Epithelial, Fos+fib, Granulocytes, Il1b+fib, Lum+fib, Macrophages, Prap1+fib, SMC, T cells	adj. P < 0.05 (see Fig. bubble plot for per-pair significance bins)	Specific to PRE	p<0.05 (bubble plot bin: <0.01 or 0.01–0.05)	Encoded by dot size (relative; see bubble plot)
PRE (PTB model)	Ccl2+fib	Wnt5a	Fzd1	WNT	Wnt5a–Fzd1	Atp8a1+fib, Ccl2+fib, Dendritic cells, Endothelial, Epithelial, Fos+fib, Granulocytes, Il1b+fib, Lum+fib, Macrophages, Prap1+fib, SMC, T cells	adj. P < 0.05 (see Fig. bubble plot for per-pair significance bins)	Specific to PRE	p<0.05 (bubble plot bin: <0.01 or 0.01–0.05)	Encoded by dot size (relative; see bubble plot)
PRE (PTB model)	Ccl2+fib	Wnt5a	Fzd2	WNT	Wnt5a–Fzd2	Atp8a1+fib, Ccl2+fib, Dendritic cells, Endothelial, Epithelial, Fos+fib, Granulocytes, Il1b+fib, Lum+fib, Macrophages, Prap1+fib, SMC, T cells	adj. P < 0.05 (see Fig. bubble plot for per-pair significance bins)	Specific to PRE	p<0.05 (bubble plot bin: <0.01 or 0.01–0.05)	Encoded by dot size (relative; see bubble plot)
PRE (PTB model)	Ccl2+fib	Wnt5a	Fzd6	WNT	Wnt5a–Fzd6	Atp8a1+fib, Ccl2+fib, Dendritic cells, Endothelial, Epithelial, Fos+fib, Granulocytes, Il1b+fib, Lum+fib, Macrophages, Prap1+fib, SMC, T cells	adj. P < 0.05 (see Fig. bubble plot for per-pair significance bins)	Specific to PRE	p<0.05 (bubble plot bin: <0.01 or 0.01–0.05)	Encoded by dot size (relative; see bubble plot)
PRE (PTB model)	Ccl2+fib	Wnt5a	Mcam	WNT	Wnt5a–Mcam	Atp8a1+fib, Ccl2+fib, Dendritic cells, Endothelial, Epithelial, Fos+fib, Granulocytes, Il1b+fib, Lum+fib, Macrophages, Prap1+fib, SMC, T cells	adj. P < 0.05 (see Fig. bubble plot for per-pair significance bins)	Specific to PRE	p<0.05 (bubble plot bin: <0.01 or 0.01–0.05)	Encoded by dot size (relative; see bubble plot)

## Sheet: OLD
Condition	Sender	Ligand	Receptor	Pathway (curated)	Interaction	Receiver cell types evaluated	CellChat significance threshold	Status	p_adj_bin	CommunProb_bin
OLD (control/aged cohort)	Ccl2+fib	Angptl2	(Itga5+Itgb1)	ANGPTL	Angptl2–(Itga5+Itgb1)	Atp8a1+fib, B cells, Ccl2+fib, Dendritic cells, Endothelial, Epithelial, Fos+fib, Granulocytes, Lum+fib, Macrophages, Prap1+fib, SMC, T cells	adj. P < 0.05 (see Fig. bubble plot for per-pair significance bins)	Shared	p<0.05 (bubble plot bin: <0.01 or 0.01–0.05)	Encoded by dot size (relative; see bubble plot)
OLD (control/aged cohort)	Ccl2+fib	Angptl2	Pirb	ANGPTL	Angptl2–Pirb	Atp8a1+fib, B cells, Ccl2+fib, Dendritic cells, Endothelial, Epithelial, Fos+fib, Granulocytes, Lum+fib, Macrophages, Prap1+fib, SMC, T cells	adj. P < 0.05 (see Fig. bubble plot for per-pair significance bins)	Shared	p<0.05 (bubble plot bin: <0.01 or 0.01–0.05)	Encoded by dot size (relative; see bubble plot)
OLD (control/aged cohort)	Ccl2+fib	Angptl2	Tlr4	ANGPTL	Angptl2–Tlr4	Atp8a1+fib, B cells, Ccl2+fib, Dendritic cells, Endothelial, Epithelial, Fos+fib, Granulocytes, Lum+fib, Macrophages, Prap1+fib, SMC, T cells	adj. P < 0.05 (see Fig. bubble plot for per-pair significance bins)	Shared	p<0.05 (bubble plot bin: <0.01 or 0.01–0.05)	Encoded by dot size (relative; see bubble plot)
OLD (control/aged cohort)	Ccl2+fib	C3	(Itgam+Itgb2)	Complement	C3–(Itgam+Itgb2)	Atp8a1+fib, B cells, Ccl2+fib, Dendritic cells, Endothelial, Epithelial, Fos+fib, Granulocytes, Lum+fib, Macrophages, Prap1+fib, SMC, T cells	adj. P < 0.05 (see Fig. bubble plot for per-pair significance bins)	Shared	p<0.05 (bubble plot bin: <0.01 or 0.01–0.05)	Encoded by dot size (relative; see bubble plot)
OLD (control/aged cohort)	Ccl2+fib	C3	(Itgax+Itgb2)	Complement	C3–(Itgax+Itgb2)	Atp8a1+fib, B cells, Ccl2+fib, Dendritic cells, Endothelial, Epithelial, Fos+fib, Granulocytes, Lum+fib, Macrophages, Prap1+fib, SMC, T cells	adj. P < 0.05 (see Fig. bubble plot for per-pair significance bins)	Specific to OLD	p<0.05 (bubble plot bin: <0.01 or 0.01–0.05)	Encoded by dot size (relative; see bubble plot)
OLD (control/aged cohort)	Ccl2+fib	C3	C3ar1	Complement	C3–C3ar1	Atp8a1+fib, B cells, Ccl2+fib, Dendritic cells, Endothelial, Epithelial, Fos+fib, Granulocytes, Lum+fib, Macrophages, Prap1+fib, SMC, T cells	adj. P < 0.05 (see Fig. bubble plot for per-pair significance bins)	Shared	p<0.05 (bubble plot bin: <0.01 or 0.01–0.05)	Encoded by dot size (relative; see bubble plot)
OLD (control/aged cohort)	Ccl2+fib	Ccl2	Ccr2	Chemokine	Ccl2–Ccr2	Atp8a1+fib, B cells, Ccl2+fib, Dendritic cells, Endothelial, Epithelial, Fos+fib, Granulocytes, Lum+fib, Macrophages, Prap1+fib, SMC, T cells	adj. P < 0.05 (see Fig. bubble plot for per-pair significance bins)	Shared	p<0.05 (bubble plot bin: <0.01 or 0.01–0.05)	Encoded by dot size (relative; see bubble plot)
OLD (control/aged cohort)	Ccl2+fib	Ccl7	Ccr1	Chemokine	Ccl7–Ccr1	Atp8a1+fib, B cells, Ccl2+fib, Dendritic cells, Endothelial, Epithelial, Fos+fib, Granulocytes, Lum+fib, Macrophages, Prap1+fib, SMC, T cells	adj. P < 0.05 (see Fig. bubble plot for per-pair significance bins)	Shared	p<0.05 (bubble plot bin: <0.01 or 0.01–0.05)	Encoded by dot size (relative; see bubble plot)
OLD (control/aged cohort)	Ccl2+fib	Ccl7	Ccr2	Chemokine	Ccl7–Ccr2	Atp8a1+fib, B cells, Ccl2+fib, Dendritic cells, Endothelial, Epithelial, Fos+fib, Granulocytes, Lum+fib, Macrophages, Prap1+fib, SMC, T cells	adj. P < 0.05 (see Fig. bubble plot for per-pair significance bins)	Shared	p<0.05 (bubble plot bin: <0.01 or 0.01–0.05)	Encoded by dot size (relative; see bubble plot)
OLD (control/aged cohort)	Ccl2+fib	Csf1	Csf1r	CSF	Csf1–Csf1r	Atp8a1+fib, B cells, Ccl2+fib, Dendritic cells, Endothelial, Epithelial, Fos+fib, Granulocytes, Lum+fib, Macrophages, Prap1+fib, SMC, T cells	adj. P < 0.05 (see Fig. bubble plot for per-pair significance bins)	Shared	p<0.05 (bubble plot bin: <0.01 or 0.01–0.05)	Encoded by dot size (relative; see bubble plot)
OLD (control/aged cohort)	Ccl2+fib	Cxcl12	Ackr3	Chemokine	Cxcl12–Ackr3	Atp8a1+fib, B cells, Ccl2+fib, Dendritic cells, Endothelial, Epithelial, Fos+fib, Granulocytes, Lum+fib, Macrophages, Prap1+fib, SMC, T cells	adj. P < 0.05 (see Fig. bubble plot for per-pair significance bins)	Shared	p<0.05 (bubble plot bin: <0.01 or 0.01–0.05)	Encoded by dot size (relative; see bubble plot)
OLD (control/aged cohort)	Ccl2+fib	Cxcl12	Cxcr4	Chemokine	Cxcl12–Cxcr4	Atp8a1+fib, B cells, Ccl2+fib, Dendritic cells, Endothelial, Epithelial, Fos+fib, Granulocytes, Lum+fib, Macrophages, Prap1+fib, SMC, T cells	adj. P < 0.05 (see Fig. bubble plot for per-pair significance bins)	Shared	p<0.05 (bubble plot bin: <0.01 or 0.01–0.05)	Encoded by dot size (relative; see bubble plot)
OLD (control/aged cohort)	Ccl2+fib	Gas6	Axl	TAM (AXL/MERTK)	Gas6–Axl	Atp8a1+fib, B cells, Ccl2+fib, Dendritic cells, Endothelial, Epithelial, Fos+fib, Granulocytes, Lum+fib, Macrophages, Prap1+fib, SMC, T cells	adj. P < 0.05 (see Fig. bubble plot for per-pair significance bins)	Shared	p<0.05 (bubble plot bin: <0.01 or 0.01–0.05)	Encoded by dot size (relative; see bubble plot)
OLD (control/aged cohort)	Ccl2+fib	Grn	Sort1	GRN	Grn–Sort1	Atp8a1+fib, B cells, Ccl2+fib, Dendritic cells, Endothelial, Epithelial, Fos+fib, Granulocytes, Lum+fib, Macrophages, Prap1+fib, SMC, T cells	adj. P < 0.05 (see Fig. bubble plot for per-pair significance bins)	Specific to OLD	p<0.05 (bubble plot bin: <0.01 or 0.01–0.05)	Encoded by dot size (relative; see bubble plot)
OLD (control/aged cohort)	Ccl2+fib	Igf1	(Itga6+Itgb4)	IGF	Igf1–(Itga6+Itgb4)	Atp8a1+fib, B cells, Ccl2+fib, Dendritic cells, Endothelial, Epithelial, Fos+fib, Granulocytes, Lum+fib, Macrophages, Prap1+fib, SMC, T cells	adj. P < 0.05 (see Fig. bubble plot for per-pair significance bins)	Shared	p<0.05 (bubble plot bin: <0.01 or 0.01–0.05)	Encoded by dot size (relative; see bubble plot)
OLD (control/aged cohort)	Ccl2+fib	Igf1	(Itgav+Itgb3)	IGF	Igf1–(Itgav+Itgb3)	Atp8a1+fib, B cells, Ccl2+fib, Dendritic cells, Endothelial, Epithelial, Fos+fib, Granulocytes, Lum+fib, Macrophages, Prap1+fib, SMC, T cells	adj. P < 0.05 (see Fig. bubble plot for per-pair significance bins)	Shared	p<0.05 (bubble plot bin: <0.01 or 0.01–0.05)	Encoded by dot size (relative; see bubble plot)
OLD (control/aged cohort)	Ccl2+fib	Igf1	Igf1r	IGF	Igf1–Igf1r	Atp8a1+fib, B cells, Ccl2+fib, Dendritic cells, Endothelial, Epithelial, Fos+fib, Granulocytes, Lum+fib, Macrophages, Prap1+fib, SMC, T cells	adj. P < 0.05 (see Fig. bubble plot for per-pair significance bins)	Shared	p<0.05 (bubble plot bin: <0.01 or 0.01–0.05)	Encoded by dot size (relative; see bubble plot)
OLD (control/aged cohort)	Ccl2+fib	Il6	(Il6r+Il6st)	IL-6 family	Il6–(Il6r+Il6st)	Atp8a1+fib, B cells, Ccl2+fib, Dendritic cells, Endothelial, Epithelial, Fos+fib, Granulocytes, Lum+fib, Macrophages, Prap1+fib, SMC, T cells	adj. P < 0.05 (see Fig. bubble plot for per-pair significance bins)	Shared	p<0.05 (bubble plot bin: <0.01 or 0.01–0.05)	Encoded by dot size (relative; see bubble plot)
OLD (control/aged cohort)	Ccl2+fib	Kitl	Kit	KIT	Kitl–Kit	Atp8a1+fib, B cells, Ccl2+fib, Dendritic cells, Endothelial, Epithelial, Fos+fib, Granulocytes, Lum+fib, Macrophages, Prap1+fib, SMC, T cells	adj. P < 0.05 (see Fig. bubble plot for per-pair significance bins)	Specific to OLD	p<0.05 (bubble plot bin: <0.01 or 0.01–0.05)	Encoded by dot size (relative; see bubble plot)
OLD (control/aged cohort)	Ccl2+fib	Lgals9	Cd44	LGALS9	Lgals9–Cd44	Atp8a1+fib, B cells, Ccl2+fib, Dendritic cells, Endothelial, Epithelial, Fos+fib, Granulocytes, Lum+fib, Macrophages, Prap1+fib, SMC, T cells	adj. P < 0.05 (see Fig. bubble plot for per-pair significance bins)	Shared	p<0.05 (bubble plot bin: <0.01 or 0.01–0.05)	Encoded by dot size (relative; see bubble plot)
OLD (control/aged cohort)	Ccl2+fib	Lgals9	Cd45	LGALS9	Lgals9–Cd45	Atp8a1+fib, B cells, Ccl2+fib, Dendritic cells, Endothelial, Epithelial, Fos+fib, Granulocytes, Lum+fib, Macrophages, Prap1+fib, SMC, T cells	adj. P < 0.05 (see Fig. bubble plot for per-pair significance bins)	Shared	p<0.05 (bubble plot bin: <0.01 or 0.01–0.05)	Encoded by dot size (relative; see bubble plot)
OLD (control/aged cohort)	Ccl2+fib	Lgals9	Havcr2	LGALS9	Lgals9–Havcr2	Atp8a1+fib, B cells, Ccl2+fib, Dendritic cells, Endothelial, Epithelial, Fos+fib, Granulocytes, Lum+fib, Macrophages, Prap1+fib, SMC, T cells	adj. P < 0.05 (see Fig. bubble plot for per-pair significance bins)	Specific to OLD	p<0.05 (bubble plot bin: <0.01 or 0.01–0.05)	Encoded by dot size (relative; see bubble plot)
OLD (control/aged cohort)	Ccl2+fib	Lgals9	Ighm	LGALS9	Lgals9–Ighm	Atp8a1+fib, B cells, Ccl2+fib, Dendritic cells, Endothelial, Epithelial, Fos+fib, Granulocytes, Lum+fib, Macrophages, Prap1+fib, SMC, T cells	adj. P < 0.05 (see Fig. bubble plot for per-pair significance bins)	Shared	p<0.05 (bubble plot bin: <0.01 or 0.01–0.05)	Encoded by dot size (relative; see bubble plot)
OLD (control/aged cohort)	Ccl2+fib	Lif	(Lifr+Il6st)	IL-6 family	Lif–(Lifr+Il6st)	Atp8a1+fib, B cells, Ccl2+fib, Dendritic cells, Endothelial, Epithelial, Fos+fib, Granulocytes, Lum+fib, Macrophages, Prap1+fib, SMC, T cells	adj. P < 0.05 (see Fig. bubble plot for per-pair significance bins)	Specific to OLD	p<0.05 (bubble plot bin: <0.01 or 0.01–0.05)	Encoded by dot size (relative; see bubble plot)
OLD (control/aged cohort)	Ccl2+fib	Mdk	(Itga4+Itgb1)	MDK/PTN	Mdk–(Itga4+Itgb1)	Atp8a1+fib, B cells, Ccl2+fib, Dendritic cells, Endothelial, Epithelial, Fos+fib, Granulocytes, Lum+fib, Macrophages, Prap1+fib, SMC, T cells	adj. P < 0.05 (see Fig. bubble plot for per-pair significance bins)	Shared	p<0.05 (bubble plot bin: <0.01 or 0.01–0.05)	Encoded by dot size (relative; see bubble plot)
OLD (control/aged cohort)	Ccl2+fib	Mdk	(Itga6+Itgb1)	MDK/PTN	Mdk–(Itga6+Itgb1)	Atp8a1+fib, B cells, Ccl2+fib, Dendritic cells, Endothelial, Epithelial, Fos+fib, Granulocytes, Lum+fib, Macrophages, Prap1+fib, SMC, T cells	adj. P < 0.05 (see Fig. bubble plot for per-pair significance bins)	Shared	p<0.05 (bubble plot bin: <0.01 or 0.01–0.05)	Encoded by dot size (relative; see bubble plot)
OLD (control/aged cohort)	Ccl2+fib	Mdk	Lrp1	MDK/PTN	Mdk–Lrp1	Atp8a1+fib, B cells, Ccl2+fib, Dendritic cells, Endothelial, Epithelial, Fos+fib, Granulocytes, Lum+fib, Macrophages, Prap1+fib, SMC, T cells	adj. P < 0.05 (see Fig. bubble plot for per-pair significance bins)	Shared	p<0.05 (bubble plot bin: <0.01 or 0.01–0.05)	Encoded by dot size (relative; see bubble plot)
OLD (control/aged cohort)	Ccl2+fib	Mdk	Ncl	MDK/PTN	Mdk–Ncl	Atp8a1+fib, B cells, Ccl2+fib, Dendritic cells, Endothelial, Epithelial, Fos+fib, Granulocytes, Lum+fib, Macrophages, Prap1+fib, SMC, T cells	adj. P < 0.05 (see Fig. bubble plot for per-pair significance bins)	Shared	p<0.05 (bubble plot bin: <0.01 or 0.01–0.05)	Encoded by dot size (relative; see bubble plot)
OLD (control/aged cohort)	Ccl2+fib	Mdk	Sdc1	MDK/PTN	Mdk–Sdc1	Atp8a1+fib, B cells, Ccl2+fib, Dendritic cells, Endothelial, Epithelial, Fos+fib, Granulocytes, Lum+fib, Macrophages, Prap1+fib, SMC, T cells	adj. P < 0.05 (see Fig. bubble plot for per-pair significance bins)	Shared	p<0.05 (bubble plot bin: <0.01 or 0.01–0.05)	Encoded by dot size (relative; see bubble plot)
OLD (control/aged cohort)	Ccl2+fib	Mdk	Sdc2	MDK/PTN	Mdk–Sdc2	Atp8a1+fib, B cells, Ccl2+fib, Dendritic cells, Endothelial, Epithelial, Fos+fib, Granulocytes, Lum+fib, Macrophages, Prap1+fib, SMC, T cells	adj. P < 0.05 (see Fig. bubble plot for per-pair significance bins)	Shared	p<0.05 (bubble plot bin: <0.01 or 0.01–0.05)	Encoded by dot size (relative; see bubble plot)
OLD (control/aged cohort)	Ccl2+fib	Mdk	Sdc4	MDK/PTN	Mdk–Sdc4	Atp8a1+fib, B cells, Ccl2+fib, Dendritic cells, Endothelial, Epithelial, Fos+fib, Granulocytes, Lum+fib, Macrophages, Prap1+fib, SMC, T cells	adj. P < 0.05 (see Fig. bubble plot for per-pair significance bins)	Shared	p<0.05 (bubble plot bin: <0.01 or 0.01–0.05)	Encoded by dot size (relative; see bubble plot)
OLD (control/aged cohort)	Ccl2+fib	Mif	(Cd74+Cd44)	MIF	Mif–(Cd74+Cd44)	Atp8a1+fib, B cells, Ccl2+fib, Dendritic cells, Endothelial, Epithelial, Fos+fib, Granulocytes, Lum+fib, Macrophages, Prap1+fib, SMC, T cells	adj. P < 0.05 (see Fig. bubble plot for per-pair significance bins)	Shared	p<0.05 (bubble plot bin: <0.01 or 0.01–0.05)	Encoded by dot size (relative; see bubble plot)
OLD (control/aged cohort)	Ccl2+fib	Mif	(Cd74+Cxcr4)	MIF	Mif–(Cd74+Cxcr4)	Atp8a1+fib, B cells, Ccl2+fib, Dendritic cells, Endothelial, Epithelial, Fos+fib, Granulocytes, Lum+fib, Macrophages, Prap1+fib, SMC, T cells	adj. P < 0.05 (see Fig. bubble plot for per-pair significance bins)	Shared	p<0.05 (bubble plot bin: <0.01 or 0.01–0.05)	Encoded by dot size (relative; see bubble plot)
OLD (control/aged cohort)	Ccl2+fib	Mif	Ackr3	MIF	Mif–Ackr3	Atp8a1+fib, B cells, Ccl2+fib, Dendritic cells, Endothelial, Epithelial, Fos+fib, Granulocytes, Lum+fib, Macrophages, Prap1+fib, SMC, T cells	adj. P < 0.05 (see Fig. bubble plot for per-pair significance bins)	Shared	p<0.05 (bubble plot bin: <0.01 or 0.01–0.05)	Encoded by dot size (relative; see bubble plot)
OLD (control/aged cohort)	Ccl2+fib	Nampt	(Itga5+Itgb1)	NAMPT	Nampt–(Itga5+Itgb1)	Atp8a1+fib, B cells, Ccl2+fib, Dendritic cells, Endothelial, Epithelial, Fos+fib, Granulocytes, Lum+fib, Macrophages, Prap1+fib, SMC, T cells	adj. P < 0.05 (see Fig. bubble plot for per-pair significance bins)	Shared	p<0.05 (bubble plot bin: <0.01 or 0.01–0.05)	Encoded by dot size (relative; see bubble plot)
OLD (control/aged cohort)	Ccl2+fib	Nampt	Insr	NAMPT	Nampt–Insr	Atp8a1+fib, B cells, Ccl2+fib, Dendritic cells, Endothelial, Epithelial, Fos+fib, Granulocytes, Lum+fib, Macrophages, Prap1+fib, SMC, T cells	adj. P < 0.05 (see Fig. bubble plot for per-pair significance bins)	Shared	p<0.05 (bubble plot bin: <0.01 or 0.01–0.05)	Encoded by dot size (relative; see bubble plot)
OLD (control/aged cohort)	Ccl2+fib	Ngf	Ngfr	NGF	Ngf–Ngfr	Atp8a1+fib, B cells, Ccl2+fib, Dendritic cells, Endothelial, Epithelial, Fos+fib, Granulocytes, Lum+fib, Macrophages, Prap1+fib, SMC, T cells	adj. P < 0.05 (see Fig. bubble plot for per-pair significance bins)	Specific to OLD	p<0.05 (bubble plot bin: <0.01 or 0.01–0.05)	Encoded by dot size (relative; see bubble plot)
OLD (control/aged cohort)	Ccl2+fib	Nrg1	(Itgav+Itgb3)	NRG	Nrg1–(Itgav+Itgb3)	Atp8a1+fib, B cells, Ccl2+fib, Dendritic cells, Endothelial, Epithelial, Fos+fib, Granulocytes, Lum+fib, Macrophages, Prap1+fib, SMC, T cells	adj. P < 0.05 (see Fig. bubble plot for per-pair significance bins)	Shared	p<0.05 (bubble plot bin: <0.01 or 0.01–0.05)	Encoded by dot size (relative; see bubble plot)
OLD (control/aged cohort)	Ccl2+fib	Nrg1	Erbb3	NRG	Nrg1–Erbb3	Atp8a1+fib, B cells, Ccl2+fib, Dendritic cells, Endothelial, Epithelial, Fos+fib, Granulocytes, Lum+fib, Macrophages, Prap1+fib, SMC, T cells	adj. P < 0.05 (see Fig. bubble plot for per-pair significance bins)	Specific to OLD	p<0.05 (bubble plot bin: <0.01 or 0.01–0.05)	Encoded by dot size (relative; see bubble plot)
OLD (control/aged cohort)	Ccl2+fib	Postn	(Itgav+Itgb3)	POSTN	Postn–(Itgav+Itgb3)	Atp8a1+fib, B cells, Ccl2+fib, Dendritic cells, Endothelial, Epithelial, Fos+fib, Granulocytes, Lum+fib, Macrophages, Prap1+fib, SMC, T cells	adj. P < 0.05 (see Fig. bubble plot for per-pair significance bins)	Shared	p<0.05 (bubble plot bin: <0.01 or 0.01–0.05)	Encoded by dot size (relative; see bubble plot)
OLD (control/aged cohort)	Ccl2+fib	Postn	(Itgav+Itgb5)	POSTN	Postn–(Itgav+Itgb5)	Atp8a1+fib, B cells, Ccl2+fib, Dendritic cells, Endothelial, Epithelial, Fos+fib, Granulocytes, Lum+fib, Macrophages, Prap1+fib, SMC, T cells	adj. P < 0.05 (see Fig. bubble plot for per-pair significance bins)	Shared	p<0.05 (bubble plot bin: <0.01 or 0.01–0.05)	Encoded by dot size (relative; see bubble plot)
OLD (control/aged cohort)	Ccl2+fib	Pros1	Axl	TAM (AXL/MERTK)	Pros1–Axl	Atp8a1+fib, B cells, Ccl2+fib, Dendritic cells, Endothelial, Epithelial, Fos+fib, Granulocytes, Lum+fib, Macrophages, Prap1+fib, SMC, T cells	adj. P < 0.05 (see Fig. bubble plot for per-pair significance bins)	Shared	p<0.05 (bubble plot bin: <0.01 or 0.01–0.05)	Encoded by dot size (relative; see bubble plot)
OLD (control/aged cohort)	Ccl2+fib	Tgfb2	(Acvr1+Tgfbr1)	TGF-β	Tgfb2–(Acvr1+Tgfbr1)	Atp8a1+fib, B cells, Ccl2+fib, Dendritic cells, Endothelial, Epithelial, Fos+fib, Granulocytes, Lum+fib, Macrophages, Prap1+fib, SMC, T cells	adj. P < 0.05 (see Fig. bubble plot for per-pair significance bins)	Specific to OLD	p<0.05 (bubble plot bin: <0.01 or 0.01–0.05)	Encoded by dot size (relative; see bubble plot)
OLD (control/aged cohort)	Ccl2+fib	Tgfb2	(Tgfbr1+Tgfbr2)	TGF-β	Tgfb2–(Tgfbr1+Tgfbr2)	Atp8a1+fib, B cells, Ccl2+fib, Dendritic cells, Endothelial, Epithelial, Fos+fib, Granulocytes, Lum+fib, Macrophages, Prap1+fib, SMC, T cells	adj. P < 0.05 (see Fig. bubble plot for per-pair significance bins)	Shared	p<0.05 (bubble plot bin: <0.01 or 0.01–0.05)	Encoded by dot size (relative; see bubble plot)
OLD (control/aged cohort)	Ccl2+fib	Tnfsf12	Tnfrsf12a	TNF superfamily	Tnfsf12–Tnfrsf12a	Atp8a1+fib, B cells, Ccl2+fib, Dendritic cells, Endothelial, Epithelial, Fos+fib, Granulocytes, Lum+fib, Macrophages, Prap1+fib, SMC, T cells	adj. P < 0.05 (see Fig. bubble plot for per-pair significance bins)	Shared	p<0.05 (bubble plot bin: <0.01 or 0.01–0.05)	Encoded by dot size (relative; see bubble plot)

## Sheet: ALL
Condition	Sender	Ligand	Receptor	Pathway (curated)	Interaction	Receiver cell types evaluated	CellChat significance threshold	Status	p_adj_bin	CommunProb_bin
PRE (PTB model)	Ccl2+fib	Adm	Calcrl	ADM	Adm–Calcrl	Atp8a1+fib, Ccl2+fib, Dendritic cells, Endothelial, Epithelial, Fos+fib, Granulocytes, Il1b+fib, Lum+fib, Macrophages, Prap1+fib, SMC, T cells	adj. P < 0.05 (see Fig. bubble plot for per-pair significance bins)	Specific to PRE	p<0.05 (bubble plot bin: <0.01 or 0.01–0.05)	Encoded by dot size (relative; see bubble plot)
PRE (PTB model)	Ccl2+fib	Angptl2	(Itga5+Itgb1)	ANGPTL	Angptl2–(Itga5+Itgb1)	Atp8a1+fib, Ccl2+fib, Dendritic cells, Endothelial, Epithelial, Fos+fib, Granulocytes, Il1b+fib, Lum+fib, Macrophages, Prap1+fib, SMC, T cells	adj. P < 0.05 (see Fig. bubble plot for per-pair significance bins)	Shared	p<0.05 (bubble plot bin: <0.01 or 0.01–0.05)	Encoded by dot size (relative; see bubble plot)
PRE (PTB model)	Ccl2+fib	Angptl2	Pirb	ANGPTL	Angptl2–Pirb	Atp8a1+fib, Ccl2+fib, Dendritic cells, Endothelial, Epithelial, Fos+fib, Granulocytes, Il1b+fib, Lum+fib, Macrophages, Prap1+fib, SMC, T cells	adj. P < 0.05 (see Fig. bubble plot for per-pair significance bins)	Shared	p<0.05 (bubble plot bin: <0.01 or 0.01–0.05)	Encoded by dot size (relative; see bubble plot)
PRE (PTB model)	Ccl2+fib	Angptl2	Tlr4	ANGPTL	Angptl2–Tlr4	Atp8a1+fib, Ccl2+fib, Dendritic cells, Endothelial, Epithelial, Fos+fib, Granulocytes, Il1b+fib, Lum+fib, Macrophages, Prap1+fib, SMC, T cells	adj. P < 0.05 (see Fig. bubble plot for per-pair significance bins)	Shared	p<0.05 (bubble plot bin: <0.01 or 0.01–0.05)	Encoded by dot size (relative; see bubble plot)
PRE (PTB model)	Ccl2+fib	Angptl4	(Itga5+Itgb1)	ANGPTL	Angptl4–(Itga5+Itgb1)	Atp8a1+fib, Ccl2+fib, Dendritic cells, Endothelial, Epithelial, Fos+fib, Granulocytes, Il1b+fib, Lum+fib, Macrophages, Prap1+fib, SMC, T cells	adj. P < 0.05 (see Fig. bubble plot for per-pair significance bins)	Specific to PRE	p<0.05 (bubble plot bin: <0.01 or 0.01–0.05)	Encoded by dot size (relative; see bubble plot)
PRE (PTB model)	Ccl2+fib	Angptl4	(Itgav+Itgb3)	ANGPTL	Angptl4–(Itgav+Itgb3)	Atp8a1+fib, Ccl2+fib, Dendritic cells, Endothelial, Epithelial, Fos+fib, Granulocytes, Il1b+fib, Lum+fib, Macrophages, Prap1+fib, SMC, T cells	adj. P < 0.05 (see Fig. bubble plot for per-pair significance bins)	Specific to PRE	p<0.05 (bubble plot bin: <0.01 or 0.01–0.05)	Encoded by dot size (relative; see bubble plot)
PRE (PTB model)	Ccl2+fib	Angptl4	Cdh11	ANGPTL	Angptl4–Cdh11	Atp8a1+fib, Ccl2+fib, Dendritic cells, Endothelial, Epithelial, Fos+fib, Granulocytes, Il1b+fib, Lum+fib, Macrophages, Prap1+fib, SMC, T cells	adj. P < 0.05 (see Fig. bubble plot for per-pair significance bins)	Specific to PRE	p<0.05 (bubble plot bin: <0.01 or 0.01–0.05)	Encoded by dot size (relative; see bubble plot)
PRE (PTB model)	Ccl2+fib	Angptl4	Cdh5	ANGPTL	Angptl4–Cdh5	Atp8a1+fib, Ccl2+fib, Dendritic cells, Endothelial, Epithelial, Fos+fib, Granulocytes, Il1b+fib, Lum+fib, Macrophages, Prap1+fib, SMC, T cells	adj. P < 0.05 (see Fig. bubble plot for per-pair significance bins)	Specific to PRE	p<0.05 (bubble plot bin: <0.01 or 0.01–0.05)	Encoded by dot size (relative; see bubble plot)
PRE (PTB model)	Ccl2+fib	Angptl4	Sdc1	ANGPTL	Angptl4–Sdc1	Atp8a1+fib, Ccl2+fib, Dendritic cells, Endothelial, Epithelial, Fos+fib, Granulocytes, Il1b+fib, Lum+fib, Macrophages, Prap1+fib, SMC, T cells	adj. P < 0.05 (see Fig. bubble plot for per-pair significance bins)	Specific to PRE	p<0.05 (bubble plot bin: <0.01 or 0.01–0.05)	Encoded by dot size (relative; see bubble plot)
PRE (PTB model)	Ccl2+fib	Angptl4	Sdc2	ANGPTL	Angptl4–Sdc2	Atp8a1+fib, Ccl2+fib, Dendritic cells, Endothelial, Epithelial, Fos+fib, Granulocytes, Il1b+fib, Lum+fib, Macrophages, Prap1+fib, SMC, T cells	adj. P < 0.05 (see Fig. bubble plot for per-pair significance bins)	Specific to PRE	p<0.05 (bubble plot bin: <0.01 or 0.01–0.05)	Encoded by dot size (relative; see bubble plot)
PRE (PTB model)	Ccl2+fib	Angptl4	Sdc3	ANGPTL	Angptl4–Sdc3	Atp8a1+fib, Ccl2+fib, Dendritic cells, Endothelial, Epithelial, Fos+fib, Granulocytes, Il1b+fib, Lum+fib, Macrophages, Prap1+fib, SMC, T cells	adj. P < 0.05 (see Fig. bubble plot for per-pair significance bins)	Specific to PRE	p<0.05 (bubble plot bin: <0.01 or 0.01–0.05)	Encoded by dot size (relative; see bubble plot)
PRE (PTB model)	Ccl2+fib	Angptl4	Sdc4	ANGPTL	Angptl4–Sdc4	Atp8a1+fib, Ccl2+fib, Dendritic cells, Endothelial, Epithelial, Fos+fib, Granulocytes, Il1b+fib, Lum+fib, Macrophages, Prap1+fib, SMC, T cells	adj. P < 0.05 (see Fig. bubble plot for per-pair significance bins)	Specific to PRE	p<0.05 (bubble plot bin: <0.01 or 0.01–0.05)	Encoded by dot size (relative; see bubble plot)
PRE (PTB model)	Ccl2+fib	Angptl7	Pirb	ANGPTL	Angptl7–Pirb	Atp8a1+fib, Ccl2+fib, Dendritic cells, Endothelial, Epithelial, Fos+fib, Granulocytes, Il1b+fib, Lum+fib, Macrophages, Prap1+fib, SMC, T cells	adj. P < 0.05 (see Fig. bubble plot for per-pair significance bins)	Specific to PRE	p<0.05 (bubble plot bin: <0.01 or 0.01–0.05)	Encoded by dot size (relative; see bubble plot)
PRE (PTB model)	Ccl2+fib	Anxa1	Fpr1	ANXA1–FPR	Anxa1–Fpr1	Atp8a1+fib, Ccl2+fib, Dendritic cells, Endothelial, Epithelial, Fos+fib, Granulocytes, Il1b+fib, Lum+fib, Macrophages, Prap1+fib, SMC, T cells	adj. P < 0.05 (see Fig. bubble plot for per-pair significance bins)	Specific to PRE	p<0.05 (bubble plot bin: <0.01 or 0.01–0.05)	Encoded by dot size (relative; see bubble plot)
PRE (PTB model)	Ccl2+fib	Anxa1	Fpr2	ANXA1–FPR	Anxa1–Fpr2	Atp8a1+fib, Ccl2+fib, Dendritic cells, Endothelial, Epithelial, Fos+fib, Granulocytes, Il1b+fib, Lum+fib, Macrophages, Prap1+fib, SMC, T cells	adj. P < 0.05 (see Fig. bubble plot for per-pair significance bins)	Specific to PRE	p<0.05 (bubble plot bin: <0.01 or 0.01–0.05)	Encoded by dot size (relative; see bubble plot)
PRE (PTB model)	Ccl2+fib	C3	(Itgam+Itgb2)	Complement	C3–(Itgam+Itgb2)	Atp8a1+fib, Ccl2+fib, Dendritic cells, Endothelial, Epithelial, Fos+fib, Granulocytes, Il1b+fib, Lum+fib, Macrophages, Prap1+fib, SMC, T cells	adj. P < 0.05 (see Fig. bubble plot for per-pair significance bins)	Shared	p<0.05 (bubble plot bin: <0.01 or 0.01–0.05)	Encoded by dot size (relative; see bubble plot)
PRE (PTB model)	Ccl2+fib	C3	C3ar1	Complement	C3–C3ar1	Atp8a1+fib, Ccl2+fib, Dendritic cells, Endothelial, Epithelial, Fos+fib, Granulocytes, Il1b+fib, Lum+fib, Macrophages, Prap1+fib, SMC, T cells	adj. P < 0.05 (see Fig. bubble plot for per-pair significance bins)	Shared	p<0.05 (bubble plot bin: <0.01 or 0.01–0.05)	Encoded by dot size (relative; see bubble plot)
PRE (PTB model)	Ccl2+fib	Ccl2	Ackr1	Chemokine	Ccl2–Ackr1	Atp8a1+fib, Ccl2+fib, Dendritic cells, Endothelial, Epithelial, Fos+fib, Granulocytes, Il1b+fib, Lum+fib, Macrophages, Prap1+fib, SMC, T cells	adj. P < 0.05 (see Fig. bubble plot for per-pair significance bins)	Specific to PRE	p<0.05 (bubble plot bin: <0.01 or 0.01–0.05)	Encoded by dot size (relative; see bubble plot)
PRE (PTB model)	Ccl2+fib	Ccl2	Ackr2	Chemokine	Ccl2–Ackr2	Atp8a1+fib, Ccl2+fib, Dendritic cells, Endothelial, Epithelial, Fos+fib, Granulocytes, Il1b+fib, Lum+fib, Macrophages, Prap1+fib, SMC, T cells	adj. P < 0.05 (see Fig. bubble plot for per-pair significance bins)	Specific to PRE	p<0.05 (bubble plot bin: <0.01 or 0.01–0.05)	Encoded by dot size (relative; see bubble plot)
PRE (PTB model)	Ccl2+fib	Ccl2	Ccr2	Chemokine	Ccl2–Ccr2	Atp8a1+fib, Ccl2+fib, Dendritic cells, Endothelial, Epithelial, Fos+fib, Granulocytes, Il1b+fib, Lum+fib, Macrophages, Prap1+fib, SMC, T cells	adj. P < 0.05 (see Fig. bubble plot for per-pair significance bins)	Shared	p<0.05 (bubble plot bin: <0.01 or 0.01–0.05)	Encoded by dot size (relative; see bubble plot)
PRE (PTB model)	Ccl2+fib	Ccl4	Ackr2	Chemokine	Ccl4–Ackr2	Atp8a1+fib, Ccl2+fib, Dendritic cells, Endothelial, Epithelial, Fos+fib, Granulocytes, Il1b+fib, Lum+fib, Macrophages, Prap1+fib, SMC, T cells	adj. P < 0.05 (see Fig. bubble plot for per-pair significance bins)	Specific to PRE	p<0.05 (bubble plot bin: <0.01 or 0.01–0.05)	Encoded by dot size (relative; see bubble plot)
PRE (PTB model)	Ccl2+fib	Ccl4	Ccr5	Chemokine	Ccl4–Ccr5	Atp8a1+fib, Ccl2+fib, Dendritic cells, Endothelial, Epithelial, Fos+fib, Granulocytes, Il1b+fib, Lum+fib, Macrophages, Prap1+fib, SMC, T cells	adj. P < 0.05 (see Fig. bubble plot for per-pair significance bins)	Specific to PRE	p<0.05 (bubble plot bin: <0.01 or 0.01–0.05)	Encoded by dot size (relative; see bubble plot)
PRE (PTB model)	Ccl2+fib	Ccl7	Ackr1	Chemokine	Ccl7–Ackr1	Atp8a1+fib, Ccl2+fib, Dendritic cells, Endothelial, Epithelial, Fos+fib, Granulocytes, Il1b+fib, Lum+fib, Macrophages, Prap1+fib, SMC, T cells	adj. P < 0.05 (see Fig. bubble plot for per-pair significance bins)	Specific to PRE	p<0.05 (bubble plot bin: <0.01 or 0.01–0.05)	Encoded by dot size (relative; see bubble plot)
PRE (PTB model)	Ccl2+fib	Ccl7	Ccr1	Chemokine	Ccl7–Ccr1	Atp8a1+fib, Ccl2+fib, Dendritic cells, Endothelial, Epithelial, Fos+fib, Granulocytes, Il1b+fib, Lum+fib, Macrophages, Prap1+fib, SMC, T cells	adj. P < 0.05 (see Fig. bubble plot for per-pair significance bins)	Shared	p<0.05 (bubble plot bin: <0.01 or 0.01–0.05)	Encoded by dot size (relative; see bubble plot)
PRE (PTB model)	Ccl2+fib	Ccl7	Ccr2	Chemokine	Ccl7–Ccr2	Atp8a1+fib, Ccl2+fib, Dendritic cells, Endothelial, Epithelial, Fos+fib, Granulocytes, Il1b+fib, Lum+fib, Macrophages, Prap1+fib, SMC, T cells	adj. P < 0.05 (see Fig. bubble plot for per-pair significance bins)	Shared	p<0.05 (bubble plot bin: <0.01 or 0.01–0.05)	Encoded by dot size (relative; see bubble plot)
PRE (PTB model)	Ccl2+fib	Ccl8	Ackr1	Chemokine	Ccl8–Ackr1	Atp8a1+fib, Ccl2+fib, Dendritic cells, Endothelial, Epithelial, Fos+fib, Granulocytes, Il1b+fib, Lum+fib, Macrophages, Prap1+fib, SMC, T cells	adj. P < 0.05 (see Fig. bubble plot for per-pair significance bins)	Specific to PRE	p<0.05 (bubble plot bin: <0.01 or 0.01–0.05)	Encoded by dot size (relative; see bubble plot)
PRE (PTB model)	Ccl2+fib	Ccl8	Ccr1	Chemokine	Ccl8–Ccr1	Atp8a1+fib, Ccl2+fib, Dendritic cells, Endothelial, Epithelial, Fos+fib, Granulocytes, Il1b+fib, Lum+fib, Macrophages, Prap1+fib, SMC, T cells	adj. P < 0.05 (see Fig. bubble plot for per-pair significance bins)	Specific to PRE	p<0.05 (bubble plot bin: <0.01 or 0.01–0.05)	Encoded by dot size (relative; see bubble plot)
PRE (PTB model)	Ccl2+fib	Ccl8	Ccr2	Chemokine	Ccl8–Ccr2	Atp8a1+fib, Ccl2+fib, Dendritic cells, Endothelial, Epithelial, Fos+fib, Granulocytes, Il1b+fib, Lum+fib, Macrophages, Prap1+fib, SMC, T cells	adj. P < 0.05 (see Fig. bubble plot for per-pair significance bins)	Specific to PRE	p<0.05 (bubble plot bin: <0.01 or 0.01–0.05)	Encoded by dot size (relative; see bubble plot)
PRE (PTB model)	Ccl2+fib	Ccl8	Ccr5	Chemokine	Ccl8–Ccr5	Atp8a1+fib, Ccl2+fib, Dendritic cells, Endothelial, Epithelial, Fos+fib, Granulocytes, Il1b+fib, Lum+fib, Macrophages, Prap1+fib, SMC, T cells	adj. P < 0.05 (see Fig. bubble plot for per-pair significance bins)	Specific to PRE	p<0.05 (bubble plot bin: <0.01 or 0.01–0.05)	Encoded by dot size (relative; see bubble plot)
PRE (PTB model)	Ccl2+fib	Csf1	Csf1r	CSF	Csf1–Csf1r	Atp8a1+fib, Ccl2+fib, Dendritic cells, Endothelial, Epithelial, Fos+fib, Granulocytes, Il1b+fib, Lum+fib, Macrophages, Prap1+fib, SMC, T cells	adj. P < 0.05 (see Fig. bubble plot for per-pair significance bins)	Shared	p<0.05 (bubble plot bin: <0.01 or 0.01–0.05)	Encoded by dot size (relative; see bubble plot)
PRE (PTB model)	Ccl2+fib	Cxcl1	Ackr1	Chemokine	Cxcl1–Ackr1	Atp8a1+fib, Ccl2+fib, Dendritic cells, Endothelial, Epithelial, Fos+fib, Granulocytes, Il1b+fib, Lum+fib, Macrophages, Prap1+fib, SMC, T cells	adj. P < 0.05 (see Fig. bubble plot for per-pair significance bins)	Specific to PRE	p<0.05 (bubble plot bin: <0.01 or 0.01–0.05)	Encoded by dot size (relative; see bubble plot)
PRE (PTB model)	Ccl2+fib	Cxcl1	Cxcr2	Chemokine	Cxcl1–Cxcr2	Atp8a1+fib, Ccl2+fib, Dendritic cells, Endothelial, Epithelial, Fos+fib, Granulocytes, Il1b+fib, Lum+fib, Macrophages, Prap1+fib, SMC, T cells	adj. P < 0.05 (see Fig. bubble plot for per-pair significance bins)	Specific to PRE	p<0.05 (bubble plot bin: <0.01 or 0.01–0.05)	Encoded by dot size (relative; see bubble plot)
PRE (PTB model)	Ccl2+fib	Cxcl10	Ackr1	Chemokine	Cxcl10–Ackr1	Atp8a1+fib, Ccl2+fib, Dendritic cells, Endothelial, Epithelial, Fos+fib, Granulocytes, Il1b+fib, Lum+fib, Macrophages, Prap1+fib, SMC, T cells	adj. P < 0.05 (see Fig. bubble plot for per-pair significance bins)	Specific to PRE	p<0.05 (bubble plot bin: <0.01 or 0.01–0.05)	Encoded by dot size (relative; see bubble plot)
PRE (PTB model)	Ccl2+fib	Cxcl12	Ackr3	Chemokine	Cxcl12–Ackr3	Atp8a1+fib, Ccl2+fib, Dendritic cells, Endothelial, Epithelial, Fos+fib, Granulocytes, Il1b+fib, Lum+fib, Macrophages, Prap1+fib, SMC, T cells	adj. P < 0.05 (see Fig. bubble plot for per-pair significance bins)	Shared	p<0.05 (bubble plot bin: <0.01 or 0.01–0.05)	Encoded by dot size (relative; see bubble plot)
PRE (PTB model)	Ccl2+fib	Cxcl12	Cxcr4	Chemokine	Cxcl12–Cxcr4	Atp8a1+fib, Ccl2+fib, Dendritic cells, Endothelial, Epithelial, Fos+fib, Granulocytes, Il1b+fib, Lum+fib, Macrophages, Prap1+fib, SMC, T cells	adj. P < 0.05 (see Fig. bubble plot for per-pair significance bins)	Shared	p<0.05 (bubble plot bin: <0.01 or 0.01–0.05)	Encoded by dot size (relative; see bubble plot)
PRE (PTB model)	Ccl2+fib	Cxcl16	Cxcr6	Chemokine	Cxcl16–Cxcr6	Atp8a1+fib, Ccl2+fib, Dendritic cells, Endothelial, Epithelial, Fos+fib, Granulocytes, Il1b+fib, Lum+fib, Macrophages, Prap1+fib, SMC, T cells	adj. P < 0.05 (see Fig. bubble plot for per-pair significance bins)	Specific to PRE	p<0.05 (bubble plot bin: <0.01 or 0.01–0.05)	Encoded by dot size (relative; see bubble plot)
PRE (PTB model)	Ccl2+fib	Cxcl2	Ackr1	Chemokine	Cxcl2–Ackr1	Atp8a1+fib, Ccl2+fib, Dendritic cells, Endothelial, Epithelial, Fos+fib, Granulocytes, Il1b+fib, Lum+fib, Macrophages, Prap1+fib, SMC, T cells	adj. P < 0.05 (see Fig. bubble plot for per-pair significance bins)	Specific to PRE	p<0.05 (bubble plot bin: <0.01 or 0.01–0.05)	Encoded by dot size (relative; see bubble plot)
PRE (PTB model)	Ccl2+fib	Cxcl2	Cxcr2	Chemokine	Cxcl2–Cxcr2	Atp8a1+fib, Ccl2+fib, Dendritic cells, Endothelial, Epithelial, Fos+fib, Granulocytes, Il1b+fib, Lum+fib, Macrophages, Prap1+fib, SMC, T cells	adj. P < 0.05 (see Fig. bubble plot for per-pair significance bins)	Specific to PRE	p<0.05 (bubble plot bin: <0.01 or 0.01–0.05)	Encoded by dot size (relative; see bubble plot)
PRE (PTB model)	Ccl2+fib	Cxcl5	Ackr1	Chemokine	Cxcl5–Ackr1	Atp8a1+fib, Ccl2+fib, Dendritic cells, Endothelial, Epithelial, Fos+fib, Granulocytes, Il1b+fib, Lum+fib, Macrophages, Prap1+fib, SMC, T cells	adj. P < 0.05 (see Fig. bubble plot for per-pair significance bins)	Specific to PRE	p<0.05 (bubble plot bin: <0.01 or 0.01–0.05)	Encoded by dot size (relative; see bubble plot)
PRE (PTB model)	Ccl2+fib	Cxcl5	Cxcr2	Chemokine	Cxcl5–Cxcr2	Atp8a1+fib, Ccl2+fib, Dendritic cells, Endothelial, Epithelial, Fos+fib, Granulocytes, Il1b+fib, Lum+fib, Macrophages, Prap1+fib, SMC, T cells	adj. P < 0.05 (see Fig. bubble plot for per-pair significance bins)	Specific to PRE	p<0.05 (bubble plot bin: <0.01 or 0.01–0.05)	Encoded by dot size (relative; see bubble plot)
PRE (PTB model)	Ccl2+fib	Cxcl9	Ackr1	Chemokine	Cxcl9–Ackr1	Atp8a1+fib, Ccl2+fib, Dendritic cells, Endothelial, Epithelial, Fos+fib, Granulocytes, Il1b+fib, Lum+fib, Macrophages, Prap1+fib, SMC, T cells	adj. P < 0.05 (see Fig. bubble plot for per-pair significance bins)	Specific to PRE	p<0.05 (bubble plot bin: <0.01 or 0.01–0.05)	Encoded by dot size (relative; see bubble plot)
PRE (PTB model)	Ccl2+fib	Fgf2	Fgfr1	FGF	Fgf2–Fgfr1	Atp8a1+fib, Ccl2+fib, Dendritic cells, Endothelial, Epithelial, Fos+fib, Granulocytes, Il1b+fib, Lum+fib, Macrophages, Prap1+fib, SMC, T cells	adj. P < 0.05 (see Fig. bubble plot for per-pair significance bins)	Specific to PRE	p<0.05 (bubble plot bin: <0.01 or 0.01–0.05)	Encoded by dot size (relative; see bubble plot)
PRE (PTB model)	Ccl2+fib	Gas6	Axl	TAM (AXL/MERTK)	Gas6–Axl	Atp8a1+fib, Ccl2+fib, Dendritic cells, Endothelial, Epithelial, Fos+fib, Granulocytes, Il1b+fib, Lum+fib, Macrophages, Prap1+fib, SMC, T cells	adj. P < 0.05 (see Fig. bubble plot for per-pair significance bins)	Shared	p<0.05 (bubble plot bin: <0.01 or 0.01–0.05)	Encoded by dot size (relative; see bubble plot)
PRE (PTB model)	Ccl2+fib	Gas6	Mertk	TAM (AXL/MERTK)	Gas6–Mertk	Atp8a1+fib, Ccl2+fib, Dendritic cells, Endothelial, Epithelial, Fos+fib, Granulocytes, Il1b+fib, Lum+fib, Macrophages, Prap1+fib, SMC, T cells	adj. P < 0.05 (see Fig. bubble plot for per-pair significance bins)	Specific to PRE	p<0.05 (bubble plot bin: <0.01 or 0.01–0.05)	Encoded by dot size (relative; see bubble plot)
PRE (PTB model)	Ccl2+fib	Igf1	(Itga6+Itgb4)	IGF	Igf1–(Itga6+Itgb4)	Atp8a1+fib, Ccl2+fib, Dendritic cells, Endothelial, Epithelial, Fos+fib, Granulocytes, Il1b+fib, Lum+fib, Macrophages, Prap1+fib, SMC, T cells	adj. P < 0.05 (see Fig. bubble plot for per-pair significance bins)	Shared	p<0.05 (bubble plot bin: <0.01 or 0.01–0.05)	Encoded by dot size (relative; see bubble plot)
PRE (PTB model)	Ccl2+fib	Igf1	(Itgav+Itgb3)	IGF	Igf1–(Itgav+Itgb3)	Atp8a1+fib, Ccl2+fib, Dendritic cells, Endothelial, Epithelial, Fos+fib, Granulocytes, Il1b+fib, Lum+fib, Macrophages, Prap1+fib, SMC, T cells	adj. P < 0.05 (see Fig. bubble plot for per-pair significance bins)	Shared	p<0.05 (bubble plot bin: <0.01 or 0.01–0.05)	Encoded by dot size (relative; see bubble plot)
PRE (PTB model)	Ccl2+fib	Igf1	Igf1r	IGF	Igf1–Igf1r	Atp8a1+fib, Ccl2+fib, Dendritic cells, Endothelial, Epithelial, Fos+fib, Granulocytes, Il1b+fib, Lum+fib, Macrophages, Prap1+fib, SMC, T cells	adj. P < 0.05 (see Fig. bubble plot for per-pair significance bins)	Shared	p<0.05 (bubble plot bin: <0.01 or 0.01–0.05)	Encoded by dot size (relative; see bubble plot)
PRE (PTB model)	Ccl2+fib	Il1b	(Il1r1+Il1rap)	IL-1	Il1b–(Il1r1+Il1rap)	Atp8a1+fib, Ccl2+fib, Dendritic cells, Endothelial, Epithelial, Fos+fib, Granulocytes, Il1b+fib, Lum+fib, Macrophages, Prap1+fib, SMC, T cells	adj. P < 0.05 (see Fig. bubble plot for per-pair significance bins)	Specific to PRE	p<0.05 (bubble plot bin: <0.01 or 0.01–0.05)	Encoded by dot size (relative; see bubble plot)
PRE (PTB model)	Ccl2+fib	Il6	(Il6r+Il6st)	IL-6 family	Il6–(Il6r+Il6st)	Atp8a1+fib, Ccl2+fib, Dendritic cells, Endothelial, Epithelial, Fos+fib, Granulocytes, Il1b+fib, Lum+fib, Macrophages, Prap1+fib, SMC, T cells	adj. P < 0.05 (see Fig. bubble plot for per-pair significance bins)	Shared	p<0.05 (bubble plot bin: <0.01 or 0.01–0.05)	Encoded by dot size (relative; see bubble plot)
PRE (PTB model)	Ccl2+fib	Lgals9	Cd44	LGALS9	Lgals9–Cd44	Atp8a1+fib, Ccl2+fib, Dendritic cells, Endothelial, Epithelial, Fos+fib, Granulocytes, Il1b+fib, Lum+fib, Macrophages, Prap1+fib, SMC, T cells	adj. P < 0.05 (see Fig. bubble plot for per-pair significance bins)	Shared	p<0.05 (bubble plot bin: <0.01 or 0.01–0.05)	Encoded by dot size (relative; see bubble plot)
PRE (PTB model)	Ccl2+fib	Lgals9	Cd45	LGALS9	Lgals9–Cd45	Atp8a1+fib, Ccl2+fib, Dendritic cells, Endothelial, Epithelial, Fos+fib, Granulocytes, Il1b+fib, Lum+fib, Macrophages, Prap1+fib, SMC, T cells	adj. P < 0.05 (see Fig. bubble plot for per-pair significance bins)	Shared	p<0.05 (bubble plot bin: <0.01 or 0.01–0.05)	Encoded by dot size (relative; see bubble plot)
PRE (PTB model)	Ccl2+fib	Lgals9	Ighm	LGALS9	Lgals9–Ighm	Atp8a1+fib, Ccl2+fib, Dendritic cells, Endothelial, Epithelial, Fos+fib, Granulocytes, Il1b+fib, Lum+fib, Macrophages, Prap1+fib, SMC, T cells	adj. P < 0.05 (see Fig. bubble plot for per-pair significance bins)	Shared	p<0.05 (bubble plot bin: <0.01 or 0.01–0.05)	Encoded by dot size (relative; see bubble plot)
PRE (PTB model)	Ccl2+fib	Mdk	(Itga4+Itgb1)	MDK/PTN	Mdk–(Itga4+Itgb1)	Atp8a1+fib, Ccl2+fib, Dendritic cells, Endothelial, Epithelial, Fos+fib, Granulocytes, Il1b+fib, Lum+fib, Macrophages, Prap1+fib, SMC, T cells	adj. P < 0.05 (see Fig. bubble plot for per-pair significance bins)	Shared	p<0.05 (bubble plot bin: <0.01 or 0.01–0.05)	Encoded by dot size (relative; see bubble plot)
PRE (PTB model)	Ccl2+fib	Mdk	(Itga6+Itgb1)	MDK/PTN	Mdk–(Itga6+Itgb1)	Atp8a1+fib, Ccl2+fib, Dendritic cells, Endothelial, Epithelial, Fos+fib, Granulocytes, Il1b+fib, Lum+fib, Macrophages, Prap1+fib, SMC, T cells	adj. P < 0.05 (see Fig. bubble plot for per-pair significance bins)	Shared	p<0.05 (bubble plot bin: <0.01 or 0.01–0.05)	Encoded by dot size (relative; see bubble plot)
PRE (PTB model)	Ccl2+fib	Mdk	Lrp1	MDK/PTN	Mdk–Lrp1	Atp8a1+fib, Ccl2+fib, Dendritic cells, Endothelial, Epithelial, Fos+fib, Granulocytes, Il1b+fib, Lum+fib, Macrophages, Prap1+fib, SMC, T cells	adj. P < 0.05 (see Fig. bubble plot for per-pair significance bins)	Shared	p<0.05 (bubble plot bin: <0.01 or 0.01–0.05)	Encoded by dot size (relative; see bubble plot)
PRE (PTB model)	Ccl2+fib	Mdk	Ncl	MDK/PTN	Mdk–Ncl	Atp8a1+fib, Ccl2+fib, Dendritic cells, Endothelial, Epithelial, Fos+fib, Granulocytes, Il1b+fib, Lum+fib, Macrophages, Prap1+fib, SMC, T cells	adj. P < 0.05 (see Fig. bubble plot for per-pair significance bins)	Shared	p<0.05 (bubble plot bin: <0.01 or 0.01–0.05)	Encoded by dot size (relative; see bubble plot)
PRE (PTB model)	Ccl2+fib	Mdk	Sdc1	MDK/PTN	Mdk–Sdc1	Atp8a1+fib, Ccl2+fib, Dendritic cells, Endothelial, Epithelial, Fos+fib, Granulocytes, Il1b+fib, Lum+fib, Macrophages, Prap1+fib, SMC, T cells	adj. P < 0.05 (see Fig. bubble plot for per-pair significance bins)	Shared	p<0.05 (bubble plot bin: <0.01 or 0.01–0.05)	Encoded by dot size (relative; see bubble plot)
PRE (PTB model)	Ccl2+fib	Mdk	Sdc2	MDK/PTN	Mdk–Sdc2	Atp8a1+fib, Ccl2+fib, Dendritic cells, Endothelial, Epithelial, Fos+fib, Granulocytes, Il1b+fib, Lum+fib, Macrophages, Prap1+fib, SMC, T cells	adj. P < 0.05 (see Fig. bubble plot for per-pair significance bins)	Shared	p<0.05 (bubble plot bin: <0.01 or 0.01–0.05)	Encoded by dot size (relative; see bubble plot)
PRE (PTB model)	Ccl2+fib	Mdk	Sdc4	MDK/PTN	Mdk–Sdc4	Atp8a1+fib, Ccl2+fib, Dendritic cells, Endothelial, Epithelial, Fos+fib, Granulocytes, Il1b+fib, Lum+fib, Macrophages, Prap1+fib, SMC, T cells	adj. P < 0.05 (see Fig. bubble plot for per-pair significance bins)	Shared	p<0.05 (bubble plot bin: <0.01 or 0.01–0.05)	Encoded by dot size (relative; see bubble plot)
PRE (PTB model)	Ccl2+fib	Mif	(Cd74+Cd44)	MIF	Mif–(Cd74+Cd44)	Atp8a1+fib, Ccl2+fib, Dendritic cells, Endothelial, Epithelial, Fos+fib, Granulocytes, Il1b+fib, Lum+fib, Macrophages, Prap1+fib, SMC, T cells	adj. P < 0.05 (see Fig. bubble plot for per-pair significance bins)	Shared	p<0.05 (bubble plot bin: <0.01 or 0.01–0.05)	Encoded by dot size (relative; see bubble plot)
PRE (PTB model)	Ccl2+fib	Mif	(Cd74+Cxcr4)	MIF	Mif–(Cd74+Cxcr4)	Atp8a1+fib, Ccl2+fib, Dendritic cells, Endothelial, Epithelial, Fos+fib, Granulocytes, Il1b+fib, Lum+fib, Macrophages, Prap1+fib, SMC, T cells	adj. P < 0.05 (see Fig. bubble plot for per-pair significance bins)	Shared	p<0.05 (bubble plot bin: <0.01 or 0.01–0.05)	Encoded by dot size (relative; see bubble plot)
PRE (PTB model)	Ccl2+fib	Mif	Ackr3	MIF	Mif–Ackr3	Atp8a1+fib, Ccl2+fib, Dendritic cells, Endothelial, Epithelial, Fos+fib, Granulocytes, Il1b+fib, Lum+fib, Macrophages, Prap1+fib, SMC, T cells	adj. P < 0.05 (see Fig. bubble plot for per-pair significance bins)	Shared	p<0.05 (bubble plot bin: <0.01 or 0.01–0.05)	Encoded by dot size (relative; see bubble plot)
PRE (PTB model)	Ccl2+fib	Nampt	(Itga5+Itgb1)	NAMPT	Nampt–(Itga5+Itgb1)	Atp8a1+fib, Ccl2+fib, Dendritic cells, Endothelial, Epithelial, Fos+fib, Granulocytes, Il1b+fib, Lum+fib, Macrophages, Prap1+fib, SMC, T cells	adj. P < 0.05 (see Fig. bubble plot for per-pair significance bins)	Shared	p<0.05 (bubble plot bin: <0.01 or 0.01–0.05)	Encoded by dot size (relative; see bubble plot)
PRE (PTB model)	Ccl2+fib	Nampt	Insr	NAMPT	Nampt–Insr	Atp8a1+fib, Ccl2+fib, Dendritic cells, Endothelial, Epithelial, Fos+fib, Granulocytes, Il1b+fib, Lum+fib, Macrophages, Prap1+fib, SMC, T cells	adj. P < 0.05 (see Fig. bubble plot for per-pair significance bins)	Shared	p<0.05 (bubble plot bin: <0.01 or 0.01–0.05)	Encoded by dot size (relative; see bubble plot)
PRE (PTB model)	Ccl2+fib	Nrg1	(Itgav+Itgb3)	NRG	Nrg1–(Itgav+Itgb3)	Atp8a1+fib, Ccl2+fib, Dendritic cells, Endothelial, Epithelial, Fos+fib, Granulocytes, Il1b+fib, Lum+fib, Macrophages, Prap1+fib, SMC, T cells	adj. P < 0.05 (see Fig. bubble plot for per-pair significance bins)	Shared	p<0.05 (bubble plot bin: <0.01 or 0.01–0.05)	Encoded by dot size (relative; see bubble plot)
PRE (PTB model)	Ccl2+fib	Postn	(Itgav+Itgb3)	POSTN	Postn–(Itgav+Itgb3)	Atp8a1+fib, Ccl2+fib, Dendritic cells, Endothelial, Epithelial, Fos+fib, Granulocytes, Il1b+fib, Lum+fib, Macrophages, Prap1+fib, SMC, T cells	adj. P < 0.05 (see Fig. bubble plot for per-pair significance bins)	Shared	p<0.05 (bubble plot bin: <0.01 or 0.01–0.05)	Encoded by dot size (relative; see bubble plot)
PRE (PTB model)	Ccl2+fib	Postn	(Itgav+Itgb5)	POSTN	Postn–(Itgav+Itgb5)	Atp8a1+fib, Ccl2+fib, Dendritic cells, Endothelial, Epithelial, Fos+fib, Granulocytes, Il1b+fib, Lum+fib, Macrophages, Prap1+fib, SMC, T cells	adj. P < 0.05 (see Fig. bubble plot for per-pair significance bins)	Shared	p<0.05 (bubble plot bin: <0.01 or 0.01–0.05)	Encoded by dot size (relative; see bubble plot)
PRE (PTB model)	Ccl2+fib	Pros1	Axl	TAM (AXL/MERTK)	Pros1–Axl	Atp8a1+fib, Ccl2+fib, Dendritic cells, Endothelial, Epithelial, Fos+fib, Granulocytes, Il1b+fib, Lum+fib, Macrophages, Prap1+fib, SMC, T cells	adj. P < 0.05 (see Fig. bubble plot for per-pair significance bins)	Shared	p<0.05 (bubble plot bin: <0.01 or 0.01–0.05)	Encoded by dot size (relative; see bubble plot)
PRE (PTB model)	Ccl2+fib	Ptn	(Itgav+Itgb3)	MDK/PTN	Ptn–(Itgav+Itgb3)	Atp8a1+fib, Ccl2+fib, Dendritic cells, Endothelial, Epithelial, Fos+fib, Granulocytes, Il1b+fib, Lum+fib, Macrophages, Prap1+fib, SMC, T cells	adj. P < 0.05 (see Fig. bubble plot for per-pair significance bins)	Specific to PRE	p<0.05 (bubble plot bin: <0.01 or 0.01–0.05)	Encoded by dot size (relative; see bubble plot)
PRE (PTB model)	Ccl2+fib	Ptn	Ncl	MDK/PTN	Ptn–Ncl	Atp8a1+fib, Ccl2+fib, Dendritic cells, Endothelial, Epithelial, Fos+fib, Granulocytes, Il1b+fib, Lum+fib, Macrophages, Prap1+fib, SMC, T cells	adj. P < 0.05 (see Fig. bubble plot for per-pair significance bins)	Specific to PRE	p<0.05 (bubble plot bin: <0.01 or 0.01–0.05)	Encoded by dot size (relative; see bubble plot)
PRE (PTB model)	Ccl2+fib	Ptn	Sdc1	MDK/PTN	Ptn–Sdc1	Atp8a1+fib, Ccl2+fib, Dendritic cells, Endothelial, Epithelial, Fos+fib, Granulocytes, Il1b+fib, Lum+fib, Macrophages, Prap1+fib, SMC, T cells	adj. P < 0.05 (see Fig. bubble plot for per-pair significance bins)	Specific to PRE	p<0.05 (bubble plot bin: <0.01 or 0.01–0.05)	Encoded by dot size (relative; see bubble plot)
PRE (PTB model)	Ccl2+fib	Ptn	Sdc2	MDK/PTN	Ptn–Sdc2	Atp8a1+fib, Ccl2+fib, Dendritic cells, Endothelial, Epithelial, Fos+fib, Granulocytes, Il1b+fib, Lum+fib, Macrophages, Prap1+fib, SMC, T cells	adj. P < 0.05 (see Fig. bubble plot for per-pair significance bins)	Specific to PRE	p<0.05 (bubble plot bin: <0.01 or 0.01–0.05)	Encoded by dot size (relative; see bubble plot)
PRE (PTB model)	Ccl2+fib	Ptn	Sdc3	MDK/PTN	Ptn–Sdc3	Atp8a1+fib, Ccl2+fib, Dendritic cells, Endothelial, Epithelial, Fos+fib, Granulocytes, Il1b+fib, Lum+fib, Macrophages, Prap1+fib, SMC, T cells	adj. P < 0.05 (see Fig. bubble plot for per-pair significance bins)	Specific to PRE	p<0.05 (bubble plot bin: <0.01 or 0.01–0.05)	Encoded by dot size (relative; see bubble plot)
PRE (PTB model)	Ccl2+fib	Ptn	Sdc4	MDK/PTN	Ptn–Sdc4	Atp8a1+fib, Ccl2+fib, Dendritic cells, Endothelial, Epithelial, Fos+fib, Granulocytes, Il1b+fib, Lum+fib, Macrophages, Prap1+fib, SMC, T cells	adj. P < 0.05 (see Fig. bubble plot for per-pair significance bins)	Specific to PRE	p<0.05 (bubble plot bin: <0.01 or 0.01–0.05)	Encoded by dot size (relative; see bubble plot)
PRE (PTB model)	Ccl2+fib	Rarres2	Cmklr1	CHEMERIN	Rarres2–Cmklr1	Atp8a1+fib, Ccl2+fib, Dendritic cells, Endothelial, Epithelial, Fos+fib, Granulocytes, Il1b+fib, Lum+fib, Macrophages, Prap1+fib, SMC, T cells	adj. P < 0.05 (see Fig. bubble plot for per-pair significance bins)	Specific to PRE	p<0.05 (bubble plot bin: <0.01 or 0.01–0.05)	Encoded by dot size (relative; see bubble plot)
PRE (PTB model)	Ccl2+fib	Sema3b	(Nrp2+Plxna2)	Semaphorin	Sema3b–(Nrp2+Plxna2)	Atp8a1+fib, Ccl2+fib, Dendritic cells, Endothelial, Epithelial, Fos+fib, Granulocytes, Il1b+fib, Lum+fib, Macrophages, Prap1+fib, SMC, T cells	adj. P < 0.05 (see Fig. bubble plot for per-pair significance bins)	Specific to PRE	p<0.05 (bubble plot bin: <0.01 or 0.01–0.05)	Encoded by dot size (relative; see bubble plot)
PRE (PTB model)	Ccl2+fib	Sema3c	(Nrp2+Plxna2)	Semaphorin	Sema3c–(Nrp2+Plxna2)	Atp8a1+fib, Ccl2+fib, Dendritic cells, Endothelial, Epithelial, Fos+fib, Granulocytes, Il1b+fib, Lum+fib, Macrophages, Prap1+fib, SMC, T cells	adj. P < 0.05 (see Fig. bubble plot for per-pair significance bins)	Specific to PRE	p<0.05 (bubble plot bin: <0.01 or 0.01–0.05)	Encoded by dot size (relative; see bubble plot)
PRE (PTB model)	Ccl2+fib	Sema3c	Plxnd1	Semaphorin	Sema3c–Plxnd1	Atp8a1+fib, Ccl2+fib, Dendritic cells, Endothelial, Epithelial, Fos+fib, Granulocytes, Il1b+fib, Lum+fib, Macrophages, Prap1+fib, SMC, T cells	adj. P < 0.05 (see Fig. bubble plot for per-pair significance bins)	Specific to PRE	p<0.05 (bubble plot bin: <0.01 or 0.01–0.05)	Encoded by dot size (relative; see bubble plot)
PRE (PTB model)	Ccl2+fib	Spp1	(Itga4+Itgb1)	SPP1 (Osteopontin)	Spp1–(Itga4+Itgb1)	Atp8a1+fib, Ccl2+fib, Dendritic cells, Endothelial, Epithelial, Fos+fib, Granulocytes, Il1b+fib, Lum+fib, Macrophages, Prap1+fib, SMC, T cells	adj. P < 0.05 (see Fig. bubble plot for per-pair significance bins)	Specific to PRE	p<0.05 (bubble plot bin: <0.01 or 0.01–0.05)	Encoded by dot size (relative; see bubble plot)
PRE (PTB model)	Ccl2+fib	Spp1	(Itga9+Itgb1)	SPP1 (Osteopontin)	Spp1–(Itga9+Itgb1)	Atp8a1+fib, Ccl2+fib, Dendritic cells, Endothelial, Epithelial, Fos+fib, Granulocytes, Il1b+fib, Lum+fib, Macrophages, Prap1+fib, SMC, T cells	adj. P < 0.05 (see Fig. bubble plot for per-pair significance bins)	Specific to PRE	p<0.05 (bubble plot bin: <0.01 or 0.01–0.05)	Encoded by dot size (relative; see bubble plot)
PRE (PTB model)	Ccl2+fib	Spp1	(Itgav+Itgb3)	SPP1 (Osteopontin)	Spp1–(Itgav+Itgb3)	Atp8a1+fib, Ccl2+fib, Dendritic cells, Endothelial, Epithelial, Fos+fib, Granulocytes, Il1b+fib, Lum+fib, Macrophages, Prap1+fib, SMC, T cells	adj. P < 0.05 (see Fig. bubble plot for per-pair significance bins)	Specific to PRE	p<0.05 (bubble plot bin: <0.01 or 0.01–0.05)	Encoded by dot size (relative; see bubble plot)
PRE (PTB model)	Ccl2+fib	Spp1	(Itgav+Itgb5)	SPP1 (Osteopontin)	Spp1–(Itgav+Itgb5)	Atp8a1+fib, Ccl2+fib, Dendritic cells, Endothelial, Epithelial, Fos+fib, Granulocytes, Il1b+fib, Lum+fib, Macrophages, Prap1+fib, SMC, T cells	adj. P < 0.05 (see Fig. bubble plot for per-pair significance bins)	Specific to PRE	p<0.05 (bubble plot bin: <0.01 or 0.01–0.05)	Encoded by dot size (relative; see bubble plot)
PRE (PTB model)	Ccl2+fib	Spp1	Cd44	SPP1 (Osteopontin)	Spp1–Cd44	Atp8a1+fib, Ccl2+fib, Dendritic cells, Endothelial, Epithelial, Fos+fib, Granulocytes, Il1b+fib, Lum+fib, Macrophages, Prap1+fib, SMC, T cells	adj. P < 0.05 (see Fig. bubble plot for per-pair significance bins)	Specific to PRE	p<0.05 (bubble plot bin: <0.01 or 0.01–0.05)	Encoded by dot size (relative; see bubble plot)
PRE (PTB model)	Ccl2+fib	Tgfb2	(Tgfbr1+Tgfbr2)	TGF-β	Tgfb2–(Tgfbr1+Tgfbr2)	Atp8a1+fib, Ccl2+fib, Dendritic cells, Endothelial, Epithelial, Fos+fib, Granulocytes, Il1b+fib, Lum+fib, Macrophages, Prap1+fib, SMC, T cells	adj. P < 0.05 (see Fig. bubble plot for per-pair significance bins)	Shared	p<0.05 (bubble plot bin: <0.01 or 0.01–0.05)	Encoded by dot size (relative; see bubble plot)
PRE (PTB model)	Ccl2+fib	Tnfsf12	Tnfrsf12a	TNF superfamily	Tnfsf12–Tnfrsf12a	Atp8a1+fib, Ccl2+fib, Dendritic cells, Endothelial, Epithelial, Fos+fib, Granulocytes, Il1b+fib, Lum+fib, Macrophages, Prap1+fib, SMC, T cells	adj. P < 0.05 (see Fig. bubble plot for per-pair significance bins)	Shared	p<0.05 (bubble plot bin: <0.01 or 0.01–0.05)	Encoded by dot size (relative; see bubble plot)
PRE (PTB model)	Ccl2+fib	Tnfsf9	Tnfrsf9	TNF superfamily	Tnfsf9–Tnfrsf9	Atp8a1+fib, Ccl2+fib, Dendritic cells, Endothelial, Epithelial, Fos+fib, Granulocytes, Il1b+fib, Lum+fib, Macrophages, Prap1+fib, SMC, T cells	adj. P < 0.05 (see Fig. bubble plot for per-pair significance bins)	Specific to PRE	p<0.05 (bubble plot bin: <0.01 or 0.01–0.05)	Encoded by dot size (relative; see bubble plot)
PRE (PTB model)	Ccl2+fib	Vegfa	Vegfr2	VEGF	Vegfa–Vegfr2	Atp8a1+fib, Ccl2+fib, Dendritic cells, Endothelial, Epithelial, Fos+fib, Granulocytes, Il1b+fib, Lum+fib, Macrophages, Prap1+fib, SMC, T cells	adj. P < 0.05 (see Fig. bubble plot for per-pair significance bins)	Specific to PRE	p<0.05 (bubble plot bin: <0.01 or 0.01–0.05)	Encoded by dot size (relative; see bubble plot)
PRE (PTB model)	Ccl2+fib	Vegfd	Vegfr2	VEGF	Vegfd–Vegfr2	Atp8a1+fib, Ccl2+fib, Dendritic cells, Endothelial, Epithelial, Fos+fib, Granulocytes, Il1b+fib, Lum+fib, Macrophages, Prap1+fib, SMC, T cells	adj. P < 0.05 (see Fig. bubble plot for per-pair significance bins)	Specific to PRE	p<0.05 (bubble plot bin: <0.01 or 0.01–0.05)	Encoded by dot size (relative; see bubble plot)
PRE (PTB model)	Ccl2+fib	Vegfd	Vegfr2r3	VEGF	Vegfd–Vegfr2r3	Atp8a1+fib, Ccl2+fib, Dendritic cells, Endothelial, Epithelial, Fos+fib, Granulocytes, Il1b+fib, Lum+fib, Macrophages, Prap1+fib, SMC, T cells	adj. P < 0.05 (see Fig. bubble plot for per-pair significance bins)	Specific to PRE	p<0.05 (bubble plot bin: <0.01 or 0.01–0.05)	Encoded by dot size (relative; see bubble plot)
PRE (PTB model)	Ccl2+fib	Vegfd	Vegfr3	VEGF	Vegfd–Vegfr3	Atp8a1+fib, Ccl2+fib, Dendritic cells, Endothelial, Epithelial, Fos+fib, Granulocytes, Il1b+fib, Lum+fib, Macrophages, Prap1+fib, SMC, T cells	adj. P < 0.05 (see Fig. bubble plot for per-pair significance bins)	Specific to PRE	p<0.05 (bubble plot bin: <0.01 or 0.01–0.05)	Encoded by dot size (relative; see bubble plot)
PRE (PTB model)	Ccl2+fib	Wnt5a	Fzd1	WNT	Wnt5a–Fzd1	Atp8a1+fib, Ccl2+fib, Dendritic cells, Endothelial, Epithelial, Fos+fib, Granulocytes, Il1b+fib, Lum+fib, Macrophages, Prap1+fib, SMC, T cells	adj. P < 0.05 (see Fig. bubble plot for per-pair significance bins)	Specific to PRE	p<0.05 (bubble plot bin: <0.01 or 0.01–0.05)	Encoded by dot size (relative; see bubble plot)
PRE (PTB model)	Ccl2+fib	Wnt5a	Fzd2	WNT	Wnt5a–Fzd2	Atp8a1+fib, Ccl2+fib, Dendritic cells, Endothelial, Epithelial, Fos+fib, Granulocytes, Il1b+fib, Lum+fib, Macrophages, Prap1+fib, SMC, T cells	adj. P < 0.05 (see Fig. bubble plot for per-pair significance bins)	Specific to PRE	p<0.05 (bubble plot bin: <0.01 or 0.01–0.05)	Encoded by dot size (relative; see bubble plot)
PRE (PTB model)	Ccl2+fib	Wnt5a	Fzd6	WNT	Wnt5a–Fzd6	Atp8a1+fib, Ccl2+fib, Dendritic cells, Endothelial, Epithelial, Fos+fib, Granulocytes, Il1b+fib, Lum+fib, Macrophages, Prap1+fib, SMC, T cells	adj. P < 0.05 (see Fig. bubble plot for per-pair significance bins)	Specific to PRE	p<0.05 (bubble plot bin: <0.01 or 0.01–0.05)	Encoded by dot size (relative; see bubble plot)
PRE (PTB model)	Ccl2+fib	Wnt5a	Mcam	WNT	Wnt5a–Mcam	Atp8a1+fib, Ccl2+fib, Dendritic cells, Endothelial, Epithelial, Fos+fib, Granulocytes, Il1b+fib, Lum+fib, Macrophages, Prap1+fib, SMC, T cells	adj. P < 0.05 (see Fig. bubble plot for per-pair significance bins)	Specific to PRE	p<0.05 (bubble plot bin: <0.01 or 0.01–0.05)	Encoded by dot size (relative; see bubble plot)
OLD (control/aged cohort)	Ccl2+fib	Angptl2	(Itga5+Itgb1)	ANGPTL	Angptl2–(Itga5+Itgb1)	Atp8a1+fib, B cells, Ccl2+fib, Dendritic cells, Endothelial, Epithelial, Fos+fib, Granulocytes, Lum+fib, Macrophages, Prap1+fib, SMC, T cells	adj. P < 0.05 (see Fig. bubble plot for per-pair significance bins)	Shared	p<0.05 (bubble plot bin: <0.01 or 0.01–0.05)	Encoded by dot size (relative; see bubble plot)
OLD (control/aged cohort)	Ccl2+fib	Angptl2	Pirb	ANGPTL	Angptl2–Pirb	Atp8a1+fib, B cells, Ccl2+fib, Dendritic cells, Endothelial, Epithelial, Fos+fib, Granulocytes, Lum+fib, Macrophages, Prap1+fib, SMC, T cells	adj. P < 0.05 (see Fig. bubble plot for per-pair significance bins)	Shared	p<0.05 (bubble plot bin: <0.01 or 0.01–0.05)	Encoded by dot size (relative; see bubble plot)
OLD (control/aged cohort)	Ccl2+fib	Angptl2	Tlr4	ANGPTL	Angptl2–Tlr4	Atp8a1+fib, B cells, Ccl2+fib, Dendritic cells, Endothelial, Epithelial, Fos+fib, Granulocytes, Lum+fib, Macrophages, Prap1+fib, SMC, T cells	adj. P < 0.05 (see Fig. bubble plot for per-pair significance bins)	Shared	p<0.05 (bubble plot bin: <0.01 or 0.01–0.05)	Encoded by dot size (relative; see bubble plot)
OLD (control/aged cohort)	Ccl2+fib	C3	(Itgam+Itgb2)	Complement	C3–(Itgam+Itgb2)	Atp8a1+fib, B cells, Ccl2+fib, Dendritic cells, Endothelial, Epithelial, Fos+fib, Granulocytes, Lum+fib, Macrophages, Prap1+fib, SMC, T cells	adj. P < 0.05 (see Fig. bubble plot for per-pair significance bins)	Shared	p<0.05 (bubble plot bin: <0.01 or 0.01–0.05)	Encoded by dot size (relative; see bubble plot)
OLD (control/aged cohort)	Ccl2+fib	C3	(Itgax+Itgb2)	Complement	C3–(Itgax+Itgb2)	Atp8a1+fib, B cells, Ccl2+fib, Dendritic cells, Endothelial, Epithelial, Fos+fib, Granulocytes, Lum+fib, Macrophages, Prap1+fib, SMC, T cells	adj. P < 0.05 (see Fig. bubble plot for per-pair significance bins)	Specific to OLD	p<0.05 (bubble plot bin: <0.01 or 0.01–0.05)	Encoded by dot size (relative; see bubble plot)
OLD (control/aged cohort)	Ccl2+fib	C3	C3ar1	Complement	C3–C3ar1	Atp8a1+fib, B cells, Ccl2+fib, Dendritic cells, Endothelial, Epithelial, Fos+fib, Granulocytes, Lum+fib, Macrophages, Prap1+fib, SMC, T cells	adj. P < 0.05 (see Fig. bubble plot for per-pair significance bins)	Shared	p<0.05 (bubble plot bin: <0.01 or 0.01–0.05)	Encoded by dot size (relative; see bubble plot)
OLD (control/aged cohort)	Ccl2+fib	Ccl2	Ccr2	Chemokine	Ccl2–Ccr2	Atp8a1+fib, B cells, Ccl2+fib, Dendritic cells, Endothelial, Epithelial, Fos+fib, Granulocytes, Lum+fib, Macrophages, Prap1+fib, SMC, T cells	adj. P < 0.05 (see Fig. bubble plot for per-pair significance bins)	Shared	p<0.05 (bubble plot bin: <0.01 or 0.01–0.05)	Encoded by dot size (relative; see bubble plot)
OLD (control/aged cohort)	Ccl2+fib	Ccl7	Ccr1	Chemokine	Ccl7–Ccr1	Atp8a1+fib, B cells, Ccl2+fib, Dendritic cells, Endothelial, Epithelial, Fos+fib, Granulocytes, Lum+fib, Macrophages, Prap1+fib, SMC, T cells	adj. P < 0.05 (see Fig. bubble plot for per-pair significance bins)	Shared	p<0.05 (bubble plot bin: <0.01 or 0.01–0.05)	Encoded by dot size (relative; see bubble plot)
OLD (control/aged cohort)	Ccl2+fib	Ccl7	Ccr2	Chemokine	Ccl7–Ccr2	Atp8a1+fib, B cells, Ccl2+fib, Dendritic cells, Endothelial, Epithelial, Fos+fib, Granulocytes, Lum+fib, Macrophages, Prap1+fib, SMC, T cells	adj. P < 0.05 (see Fig. bubble plot for per-pair significance bins)	Shared	p<0.05 (bubble plot bin: <0.01 or 0.01–0.05)	Encoded by dot size (relative; see bubble plot)
OLD (control/aged cohort)	Ccl2+fib	Csf1	Csf1r	CSF	Csf1–Csf1r	Atp8a1+fib, B cells, Ccl2+fib, Dendritic cells, Endothelial, Epithelial, Fos+fib, Granulocytes, Lum+fib, Macrophages, Prap1+fib, SMC, T cells	adj. P < 0.05 (see Fig. bubble plot for per-pair significance bins)	Shared	p<0.05 (bubble plot bin: <0.01 or 0.01–0.05)	Encoded by dot size (relative; see bubble plot)
OLD (control/aged cohort)	Ccl2+fib	Cxcl12	Ackr3	Chemokine	Cxcl12–Ackr3	Atp8a1+fib, B cells, Ccl2+fib, Dendritic cells, Endothelial, Epithelial, Fos+fib, Granulocytes, Lum+fib, Macrophages, Prap1+fib, SMC, T cells	adj. P < 0.05 (see Fig. bubble plot for per-pair significance bins)	Shared	p<0.05 (bubble plot bin: <0.01 or 0.01–0.05)	Encoded by dot size (relative; see bubble plot)
OLD (control/aged cohort)	Ccl2+fib	Cxcl12	Cxcr4	Chemokine	Cxcl12–Cxcr4	Atp8a1+fib, B cells, Ccl2+fib, Dendritic cells, Endothelial, Epithelial, Fos+fib, Granulocytes, Lum+fib, Macrophages, Prap1+fib, SMC, T cells	adj. P < 0.05 (see Fig. bubble plot for per-pair significance bins)	Shared	p<0.05 (bubble plot bin: <0.01 or 0.01–0.05)	Encoded by dot size (relative; see bubble plot)
OLD (control/aged cohort)	Ccl2+fib	Gas6	Axl	TAM (AXL/MERTK)	Gas6–Axl	Atp8a1+fib, B cells, Ccl2+fib, Dendritic cells, Endothelial, Epithelial, Fos+fib, Granulocytes, Lum+fib, Macrophages, Prap1+fib, SMC, T cells	adj. P < 0.05 (see Fig. bubble plot for per-pair significance bins)	Shared	p<0.05 (bubble plot bin: <0.01 or 0.01–0.05)	Encoded by dot size (relative; see bubble plot)
OLD (control/aged cohort)	Ccl2+fib	Grn	Sort1	GRN	Grn–Sort1	Atp8a1+fib, B cells, Ccl2+fib, Dendritic cells, Endothelial, Epithelial, Fos+fib, Granulocytes, Lum+fib, Macrophages, Prap1+fib, SMC, T cells	adj. P < 0.05 (see Fig. bubble plot for per-pair significance bins)	Specific to OLD	p<0.05 (bubble plot bin: <0.01 or 0.01–0.05)	Encoded by dot size (relative; see bubble plot)
OLD (control/aged cohort)	Ccl2+fib	Igf1	(Itga6+Itgb4)	IGF	Igf1–(Itga6+Itgb4)	Atp8a1+fib, B cells, Ccl2+fib, Dendritic cells, Endothelial, Epithelial, Fos+fib, Granulocytes, Lum+fib, Macrophages, Prap1+fib, SMC, T cells	adj. P < 0.05 (see Fig. bubble plot for per-pair significance bins)	Shared	p<0.05 (bubble plot bin: <0.01 or 0.01–0.05)	Encoded by dot size (relative; see bubble plot)
OLD (control/aged cohort)	Ccl2+fib	Igf1	(Itgav+Itgb3)	IGF	Igf1–(Itgav+Itgb3)	Atp8a1+fib, B cells, Ccl2+fib, Dendritic cells, Endothelial, Epithelial, Fos+fib, Granulocytes, Lum+fib, Macrophages, Prap1+fib, SMC, T cells	adj. P < 0.05 (see Fig. bubble plot for per-pair significance bins)	Shared	p<0.05 (bubble plot bin: <0.01 or 0.01–0.05)	Encoded by dot size (relative; see bubble plot)
OLD (control/aged cohort)	Ccl2+fib	Igf1	Igf1r	IGF	Igf1–Igf1r	Atp8a1+fib, B cells, Ccl2+fib, Dendritic cells, Endothelial, Epithelial, Fos+fib, Granulocytes, Lum+fib, Macrophages, Prap1+fib, SMC, T cells	adj. P < 0.05 (see Fig. bubble plot for per-pair significance bins)	Shared	p<0.05 (bubble plot bin: <0.01 or 0.01–0.05)	Encoded by dot size (relative; see bubble plot)
OLD (control/aged cohort)	Ccl2+fib	Il6	(Il6r+Il6st)	IL-6 family	Il6–(Il6r+Il6st)	Atp8a1+fib, B cells, Ccl2+fib, Dendritic cells, Endothelial, Epithelial, Fos+fib, Granulocytes, Lum+fib, Macrophages, Prap1+fib, SMC, T cells	adj. P < 0.05 (see Fig. bubble plot for per-pair significance bins)	Shared	p<0.05 (bubble plot bin: <0.01 or 0.01–0.05)	Encoded by dot size (relative; see bubble plot)
OLD (control/aged cohort)	Ccl2+fib	Kitl	Kit	KIT	Kitl–Kit	Atp8a1+fib, B cells, Ccl2+fib, Dendritic cells, Endothelial, Epithelial, Fos+fib, Granulocytes, Lum+fib, Macrophages, Prap1+fib, SMC, T cells	adj. P < 0.05 (see Fig. bubble plot for per-pair significance bins)	Specific to OLD	p<0.05 (bubble plot bin: <0.01 or 0.01–0.05)	Encoded by dot size (relative; see bubble plot)
OLD (control/aged cohort)	Ccl2+fib	Lgals9	Cd44	LGALS9	Lgals9–Cd44	Atp8a1+fib, B cells, Ccl2+fib, Dendritic cells, Endothelial, Epithelial, Fos+fib, Granulocytes, Lum+fib, Macrophages, Prap1+fib, SMC, T cells	adj. P < 0.05 (see Fig. bubble plot for per-pair significance bins)	Shared	p<0.05 (bubble plot bin: <0.01 or 0.01–0.05)	Encoded by dot size (relative; see bubble plot)
OLD (control/aged cohort)	Ccl2+fib	Lgals9	Cd45	LGALS9	Lgals9–Cd45	Atp8a1+fib, B cells, Ccl2+fib, Dendritic cells, Endothelial, Epithelial, Fos+fib, Granulocytes, Lum+fib, Macrophages, Prap1+fib, SMC, T cells	adj. P < 0.05 (see Fig. bubble plot for per-pair significance bins)	Shared	p<0.05 (bubble plot bin: <0.01 or 0.01–0.05)	Encoded by dot size (relative; see bubble plot)
OLD (control/aged cohort)	Ccl2+fib	Lgals9	Havcr2	LGALS9	Lgals9–Havcr2	Atp8a1+fib, B cells, Ccl2+fib, Dendritic cells, Endothelial, Epithelial, Fos+fib, Granulocytes, Lum+fib, Macrophages, Prap1+fib, SMC, T cells	adj. P < 0.05 (see Fig. bubble plot for per-pair significance bins)	Specific to OLD	p<0.05 (bubble plot bin: <0.01 or 0.01–0.05)	Encoded by dot size (relative; see bubble plot)
OLD (control/aged cohort)	Ccl2+fib	Lgals9	Ighm	LGALS9	Lgals9–Ighm	Atp8a1+fib, B cells, Ccl2+fib, Dendritic cells, Endothelial, Epithelial, Fos+fib, Granulocytes, Lum+fib, Macrophages, Prap1+fib, SMC, T cells	adj. P < 0.05 (see Fig. bubble plot for per-pair significance bins)	Shared	p<0.05 (bubble plot bin: <0.01 or 0.01–0.05)	Encoded by dot size (relative; see bubble plot)
OLD (control/aged cohort)	Ccl2+fib	Lif	(Lifr+Il6st)	IL-6 family	Lif–(Lifr+Il6st)	Atp8a1+fib, B cells, Ccl2+fib, Dendritic cells, Endothelial, Epithelial, Fos+fib, Granulocytes, Lum+fib, Macrophages, Prap1+fib, SMC, T cells	adj. P < 0.05 (see Fig. bubble plot for per-pair significance bins)	Specific to OLD	p<0.05 (bubble plot bin: <0.01 or 0.01–0.05)	Encoded by dot size (relative; see bubble plot)
OLD (control/aged cohort)	Ccl2+fib	Mdk	(Itga4+Itgb1)	MDK/PTN	Mdk–(Itga4+Itgb1)	Atp8a1+fib, B cells, Ccl2+fib, Dendritic cells, Endothelial, Epithelial, Fos+fib, Granulocytes, Lum+fib, Macrophages, Prap1+fib, SMC, T cells	adj. P < 0.05 (see Fig. bubble plot for per-pair significance bins)	Shared	p<0.05 (bubble plot bin: <0.01 or 0.01–0.05)	Encoded by dot size (relative; see bubble plot)
OLD (control/aged cohort)	Ccl2+fib	Mdk	(Itga6+Itgb1)	MDK/PTN	Mdk–(Itga6+Itgb1)	Atp8a1+fib, B cells, Ccl2+fib, Dendritic cells, Endothelial, Epithelial, Fos+fib, Granulocytes, Lum+fib, Macrophages, Prap1+fib, SMC, T cells	adj. P < 0.05 (see Fig. bubble plot for per-pair significance bins)	Shared	p<0.05 (bubble plot bin: <0.01 or 0.01–0.05)	Encoded by dot size (relative; see bubble plot)
OLD (control/aged cohort)	Ccl2+fib	Mdk	Lrp1	MDK/PTN	Mdk–Lrp1	Atp8a1+fib, B cells, Ccl2+fib, Dendritic cells, Endothelial, Epithelial, Fos+fib, Granulocytes, Lum+fib, Macrophages, Prap1+fib, SMC, T cells	adj. P < 0.05 (see Fig. bubble plot for per-pair significance bins)	Shared	p<0.05 (bubble plot bin: <0.01 or 0.01–0.05)	Encoded by dot size (relative; see bubble plot)
OLD (control/aged cohort)	Ccl2+fib	Mdk	Ncl	MDK/PTN	Mdk–Ncl	Atp8a1+fib, B cells, Ccl2+fib, Dendritic cells, Endothelial, Epithelial, Fos+fib, Granulocytes, Lum+fib, Macrophages, Prap1+fib, SMC, T cells	adj. P < 0.05 (see Fig. bubble plot for per-pair significance bins)	Shared	p<0.05 (bubble plot bin: <0.01 or 0.01–0.05)	Encoded by dot size (relative; see bubble plot)
OLD (control/aged cohort)	Ccl2+fib	Mdk	Sdc1	MDK/PTN	Mdk–Sdc1	Atp8a1+fib, B cells, Ccl2+fib, Dendritic cells, Endothelial, Epithelial, Fos+fib, Granulocytes, Lum+fib, Macrophages, Prap1+fib, SMC, T cells	adj. P < 0.05 (see Fig. bubble plot for per-pair significance bins)	Shared	p<0.05 (bubble plot bin: <0.01 or 0.01–0.05)	Encoded by dot size (relative; see bubble plot)
OLD (control/aged cohort)	Ccl2+fib	Mdk	Sdc2	MDK/PTN	Mdk–Sdc2	Atp8a1+fib, B cells, Ccl2+fib, Dendritic cells, Endothelial, Epithelial, Fos+fib, Granulocytes, Lum+fib, Macrophages, Prap1+fib, SMC, T cells	adj. P < 0.05 (see Fig. bubble plot for per-pair significance bins)	Shared	p<0.05 (bubble plot bin: <0.01 or 0.01–0.05)	Encoded by dot size (relative; see bubble plot)
OLD (control/aged cohort)	Ccl2+fib	Mdk	Sdc4	MDK/PTN	Mdk–Sdc4	Atp8a1+fib, B cells, Ccl2+fib, Dendritic cells, Endothelial, Epithelial, Fos+fib, Granulocytes, Lum+fib, Macrophages, Prap1+fib, SMC, T cells	adj. P < 0.05 (see Fig. bubble plot for per-pair significance bins)	Shared	p<0.05 (bubble plot bin: <0.01 or 0.01–0.05)	Encoded by dot size (relative; see bubble plot)
OLD (control/aged cohort)	Ccl2+fib	Mif	(Cd74+Cd44)	MIF	Mif–(Cd74+Cd44)	Atp8a1+fib, B cells, Ccl2+fib, Dendritic cells, Endothelial, Epithelial, Fos+fib, Granulocytes, Lum+fib, Macrophages, Prap1+fib, SMC, T cells	adj. P < 0.05 (see Fig. bubble plot for per-pair significance bins)	Shared	p<0.05 (bubble plot bin: <0.01 or 0.01–0.05)	Encoded by dot size (relative; see bubble plot)
OLD (control/aged cohort)	Ccl2+fib	Mif	(Cd74+Cxcr4)	MIF	Mif–(Cd74+Cxcr4)	Atp8a1+fib, B cells, Ccl2+fib, Dendritic cells, Endothelial, Epithelial, Fos+fib, Granulocytes, Lum+fib, Macrophages, Prap1+fib, SMC, T cells	adj. P < 0.05 (see Fig. bubble plot for per-pair significance bins)	Shared	p<0.05 (bubble plot bin: <0.01 or 0.01–0.05)	Encoded by dot size (relative; see bubble plot)
OLD (control/aged cohort)	Ccl2+fib	Mif	Ackr3	MIF	Mif–Ackr3	Atp8a1+fib, B cells, Ccl2+fib, Dendritic cells, Endothelial, Epithelial, Fos+fib, Granulocytes, Lum+fib, Macrophages, Prap1+fib, SMC, T cells	adj. P < 0.05 (see Fig. bubble plot for per-pair significance bins)	Shared	p<0.05 (bubble plot bin: <0.01 or 0.01–0.05)	Encoded by dot size (relative; see bubble plot)
OLD (control/aged cohort)	Ccl2+fib	Nampt	(Itga5+Itgb1)	NAMPT	Nampt–(Itga5+Itgb1)	Atp8a1+fib, B cells, Ccl2+fib, Dendritic cells, Endothelial, Epithelial, Fos+fib, Granulocytes, Lum+fib, Macrophages, Prap1+fib, SMC, T cells	adj. P < 0.05 (see Fig. bubble plot for per-pair significance bins)	Shared	p<0.05 (bubble plot bin: <0.01 or 0.01–0.05)	Encoded by dot size (relative; see bubble plot)
OLD (control/aged cohort)	Ccl2+fib	Nampt	Insr	NAMPT	Nampt–Insr	Atp8a1+fib, B cells, Ccl2+fib, Dendritic cells, Endothelial, Epithelial, Fos+fib, Granulocytes, Lum+fib, Macrophages, Prap1+fib, SMC, T cells	adj. P < 0.05 (see Fig. bubble plot for per-pair significance bins)	Shared	p<0.05 (bubble plot bin: <0.01 or 0.01–0.05)	Encoded by dot size (relative; see bubble plot)
OLD (control/aged cohort)	Ccl2+fib	Ngf	Ngfr	NGF	Ngf–Ngfr	Atp8a1+fib, B cells, Ccl2+fib, Dendritic cells, Endothelial, Epithelial, Fos+fib, Granulocytes, Lum+fib, Macrophages, Prap1+fib, SMC, T cells	adj. P < 0.05 (see Fig. bubble plot for per-pair significance bins)	Specific to OLD	p<0.05 (bubble plot bin: <0.01 or 0.01–0.05)	Encoded by dot size (relative; see bubble plot)
OLD (control/aged cohort)	Ccl2+fib	Nrg1	(Itgav+Itgb3)	NRG	Nrg1–(Itgav+Itgb3)	Atp8a1+fib, B cells, Ccl2+fib, Dendritic cells, Endothelial, Epithelial, Fos+fib, Granulocytes, Lum+fib, Macrophages, Prap1+fib, SMC, T cells	adj. P < 0.05 (see Fig. bubble plot for per-pair significance bins)	Shared	p<0.05 (bubble plot bin: <0.01 or 0.01–0.05)	Encoded by dot size (relative; see bubble plot)
OLD (control/aged cohort)	Ccl2+fib	Nrg1	Erbb3	NRG	Nrg1–Erbb3	Atp8a1+fib, B cells, Ccl2+fib, Dendritic cells, Endothelial, Epithelial, Fos+fib, Granulocytes, Lum+fib, Macrophages, Prap1+fib, SMC, T cells	adj. P < 0.05 (see Fig. bubble plot for per-pair significance bins)	Specific to OLD	p<0.05 (bubble plot bin: <0.01 or 0.01–0.05)	Encoded by dot size (relative; see bubble plot)
OLD (control/aged cohort)	Ccl2+fib	Postn	(Itgav+Itgb3)	POSTN	Postn–(Itgav+Itgb3)	Atp8a1+fib, B cells, Ccl2+fib, Dendritic cells, Endothelial, Epithelial, Fos+fib, Granulocytes, Lum+fib, Macrophages, Prap1+fib, SMC, T cells	adj. P < 0.05 (see Fig. bubble plot for per-pair significance bins)	Shared	p<0.05 (bubble plot bin: <0.01 or 0.01–0.05)	Encoded by dot size (relative; see bubble plot)
OLD (control/aged cohort)	Ccl2+fib	Postn	(Itgav+Itgb5)	POSTN	Postn–(Itgav+Itgb5)	Atp8a1+fib, B cells, Ccl2+fib, Dendritic cells, Endothelial, Epithelial, Fos+fib, Granulocytes, Lum+fib, Macrophages, Prap1+fib, SMC, T cells	adj. P < 0.05 (see Fig. bubble plot for per-pair significance bins)	Shared	p<0.05 (bubble plot bin: <0.01 or 0.01–0.05)	Encoded by dot size (relative; see bubble plot)
OLD (control/aged cohort)	Ccl2+fib	Pros1	Axl	TAM (AXL/MERTK)	Pros1–Axl	Atp8a1+fib, B cells, Ccl2+fib, Dendritic cells, Endothelial, Epithelial, Fos+fib, Granulocytes, Lum+fib, Macrophages, Prap1+fib, SMC, T cells	adj. P < 0.05 (see Fig. bubble plot for per-pair significance bins)	Shared	p<0.05 (bubble plot bin: <0.01 or 0.01–0.05)	Encoded by dot size (relative; see bubble plot)
OLD (control/aged cohort)	Ccl2+fib	Tgfb2	(Acvr1+Tgfbr1)	TGF-β	Tgfb2–(Acvr1+Tgfbr1)	Atp8a1+fib, B cells, Ccl2+fib, Dendritic cells, Endothelial, Epithelial, Fos+fib, Granulocytes, Lum+fib, Macrophages, Prap1+fib, SMC, T cells	adj. P < 0.05 (see Fig. bubble plot for per-pair significance bins)	Specific to OLD	p<0.05 (bubble plot bin: <0.01 or 0.01–0.05)	Encoded by dot size (relative; see bubble plot)
OLD (control/aged cohort)	Ccl2+fib	Tgfb2	(Tgfbr1+Tgfbr2)	TGF-β	Tgfb2–(Tgfbr1+Tgfbr2)	Atp8a1+fib, B cells, Ccl2+fib, Dendritic cells, Endothelial, Epithelial, Fos+fib, Granulocytes, Lum+fib, Macrophages, Prap1+fib, SMC, T cells	adj. P < 0.05 (see Fig. bubble plot for per-pair significance bins)	Shared	p<0.05 (bubble plot bin: <0.01 or 0.01–0.05)	Encoded by dot size (relative; see bubble plot)
OLD (control/aged cohort)	Ccl2+fib	Tnfsf12	Tnfrsf12a	TNF superfamily	Tnfsf12–Tnfrsf12a	Atp8a1+fib, B cells, Ccl2+fib, Dendritic cells, Endothelial, Epithelial, Fos+fib, Granulocytes, Lum+fib, Macrophages, Prap1+fib, SMC, T cells	adj. P < 0.05 (see Fig. bubble plot for per-pair significance bins)	Shared	p<0.05 (bubble plot bin: <0.01 or 0.01–0.05)	Encoded by dot size (relative; see bubble plot)
